# Supplementary material for: Chemical composition, antioxidant and antitumor activities of sub-fractions of wild and cultivated Pleurotus ferulae ethanol extracts
Source: PeerJ. 2018 Dec 20;6:e6097. doi: 10.7717/peerj.6097 (PMC6304266; doi:10.7717/peerj.6097)
Supplement: Supplemental Information 1 [file peerj-06-6097-s001.zip]

Archive with 5 entries (4 files):
- raw data 20180727/
- raw data 20180727/Figure 1.xls
- raw data 20180727/Figure 2.xls
- raw data 20180727/Figure 3.xls
- raw data 20180727/Figure 4.xls
