# Supplementary material for: Chemical composition, antioxidant and antitumor activities of sub-fractions of wild and cultivated Pleurotus ferulae ethanol extracts
Source: PeerJ. 2018 Dec 20;6:e6097. doi: 10.7717/peerj.6097 (PMC6304266; doi:10.7717/peerj.6097)
Supplement: Supplemental Information 1 [file peerj-06-6097-s001.zip › raw data 20180727/Figure 1.xls]

## Sheet: Figure 1A
Figure 1A PFEE
A	B	C	D	E	F	G	H	I	J
0.5-W	1-W	2-W	5-W	10-W	0.5-C	1-C	2-C	5-C	10-C
22.3525	30.7036	48.4719	64.8188	68.3724	18.2658	27.683	37.9886	54.1578	70.6823
25.0178	30.8813	46.8728	67.6617	68.3724	21.4641	22.3525	37.4556	57.5338	67.1286
21.4641	35.6788	51.8479	67.3063	72.8145	13.8237	25.9062	40.8316	58.9552	65.8849
t test of PFEE
Table Analyzed	Fig 1A PFEE		Table Analyzed	Fig 1A PFEE		Table Analyzed	Fig 1A PFEE		Table Analyzed	Fig 1A PFEE		Table Analyzed	Fig 1A PFEE
Column A	0.5-W		Column B	1-W		Column C	2-W		Column D	5-W		Column E	10-W
vs	vs		vs	vs		vs	vs		vs	vs		vs	vs
Column F	0.5-C		Column G	1-C		Column H	2-C		Column I	5-C		Column J	10-C
Paired t test			Paired t test			Paired t test			Paired t test			Paired t test
P value	0.058		P value	0.0757		P value	0.0021		P value	0.0051		P value	0.5431
P value summary	ns		P value summary	ns		P value summary	**		P value summary	**		P value summary	ns
Are means signif. different? (P < 0.05)	No		Are means signif. different? (P < 0.05)	No		Are means signif. different? (P < 0.05)	Yes		Are means signif. different? (P < 0.05)	Yes		Are means signif. different? (P < 0.05)	No
One- or two-tailed P value?	Two-tailed		One- or two-tailed P value?	Two-tailed		One- or two-tailed P value?	Two-tailed		One- or two-tailed P value?	Two-tailed		One- or two-tailed P value?	Two-tailed
t, df	t=3.971 df=2		t, df	t=3.426 df=2		t, df	t=21.92 df=2		t, df	t=13.91 df=2		t, df	t=0.7264 df=2
Number of pairs	3		Number of pairs	3		Number of pairs	3		Number of pairs	3		Number of pairs	3
How big is the difference?			How big is the difference?			How big is the difference?			How big is the difference?			How big is the difference?
Mean of differences	5.094		Mean of differences	7.107		Mean of differences	10.31		Mean of differences	9.713		Mean of differences	1.955
95% confidence interval	-0.4257 to 10.61		95% confidence interval	-1.820 to 16.03		95% confidence interval	8.283 to 12.33		95% confidence interval	6.709 to 12.72		95% confidence interval	-9.624 to 13.53
R squared	0.8874		R squared	0.8544		R squared	0.9959		R squared	0.9898		R squared	0.2087
How effective was the pairing?			How effective was the pairing?			How effective was the pairing?			How effective was the pairing?			How effective was the pairing?
Correlation coefficient (r)	0.9306		Correlation coefficient (r)	0.158		Correlation coefficient (r)	0.9851		Correlation coefficient (r)	0.9181		Correlation coefficient (r)	-0.7005
P Value (one tailed)	0.1193		P Value (one tailed)	0.4495		P Value (one tailed)	0.055		P Value (one tailed)	0.1297		P Value (one tailed)	0.253
P value summary	ns		P value summary	ns		P value summary	ns		P value summary	ns		P value summary	ns
Was the pairing significantly effective?	No		Was the pairing significantly effective?	No		Was the pairing significantly effective?	No		Was the pairing significantly effective?	No		Was the pairing significantly effective?	No
						Are variances significantly different?	No
Figure 1A Pe
A	B	C	D	E	F	G	H	I	J
0.5-W	1-W	2-W	5-W	10-W	0.5-C	1-C	2-C	5-C	10-C
15.2452	16.8443	22.5302	35.6788	42.4307	14.0014	16.8443	22.5302	28.7491	43.3191
17.7328	20.398	22.5302	30.5259	44.7406	16.3113	18.6212	23.774	25.5508	37.6333
17.1997	18.6212	23.774	31.059	49.538	12.7576	19.5096	20.2203	26.9723	41.1869
t test of Pe
Table Analyzed	Fig 1A Pe		Table Analyzed	Fig 1A Pe		Table Analyzed	Fig 1A Pe		Table Analyzed	Fig 1A Pe		Table Analyzed	Fig 1A Pe
Column A	0.5-W		Column B	1-W		Column C	2-W		Column D	5-W		Column E	10-W
vs	vs		vs	vs		vs	vs		vs	vs		vs	vs
Column F	0.5-C		Column G	1-C		Column H	2-C		Column I	5-C		Column J	10-C
Paired t test			Paired t test			Paired t test			Paired t test			Paired t test
P value	0.1499		P value	0.7418		P value	0.5298		P value	0.0239		P value	0.2354
P value summary	ns		P value summary	ns		P value summary	ns		P value summary	*		P value summary	ns
Are means signif. different? (P < 0.05)	No		Are means signif. different? (P < 0.05)	No		Are means signif. different? (P < 0.05)	No		Are means signif. different? (P < 0.05)	Yes		Are means signif. different? (P < 0.05)	No
One- or two-tailed P value?	Two-tailed		One- or two-tailed P value?	Two-tailed		One- or two-tailed P value?	Two-tailed		One- or two-tailed P value?	Two-tailed		One- or two-tailed P value?	Two-tailed
t, df	t=2.283 df=2		t, df	t=0.3780 df=2		t, df	t=0.6871 df=4		t, df	t=6.348 df=2		t, df	t=1.678 df=2
Number of pairs	3		Number of pairs	3					Number of pairs	3		Number of pairs	3
						How big is the difference?
How big is the difference?			How big is the difference?			Mean ± SEM of column C֠	22.94 ?0.4146 N=3i		How big is the difference?			How big is the difference?
Mean of differences	2.369		Mean of differences	0.2961		Mean ± SEM of column He	22.17 ?1.041 N=33		Mean of differences	5.33		Mean of differences	4.857
95% confidence interval	-2.096 to 6.835		95% confidence interval	-3.075 to 3.668		Difference between means	0.7700 ?1.121＀		95% confidence interval	1.717 to 8.944		95% confidence interval	-7.600 to 17.31
R squared	0.7227		R squared	0.06667		95% confidence interval	-2.341 to 3.881		R squared	0.9527		R squared	0.5846
						R squared	0.1056
How effective was the pairing?			How effective was the pairing?						How effective was the pairing?			How effective was the pairing?
Correlation coefficient (r)	0.3676		Correlation coefficient (r)	0.6547		F test to compare variances			Correlation coefficient (r)	0.934		Correlation coefficient (r)	-0.1799
P Value (one tailed)	0.3802		P Value (one tailed)	0.2728		F,DFn, Dfd	6.306, 2, 2		P Value (one tailed)	0.1163		P Value (one tailed)	0.4424
P value summary	ns		P value summary	ns		P value	0.2737		P value summary	ns		P value summary	ns
Was the pairing significantly effective?	No		Was the pairing significantly effective?	No		P value summary	ns		Was the pairing significantly effective?	No		Was the pairing significantly effective?	No
						Are variances significantly different?	No
Figure 1A Ea
A	B	C	D	E	F	G	H	I	J
0.5-W	1-W	2-W	5-W	10-W	0.5-C	1-C	2-C	5-C	10-C
20.2203	30.8813	51.6702	69.9716	72.8145	24.307	30.1706	32.6581	56.4677	70.3269
18.9765	32.3028	55.2239	73.1699	74.4136	21.6418	31.9474	39.2324	53.447	74.769
21.1367	30.5259	50.4264	64.8188	67.6617	24.1243	29.3245	43.3191	55.2349	71.2469
t test of Ea
Parameter
Table Analyzed	Fig 1A Ea		Table Analyzed	Fig 1A Ea		Table Analyzed	Fig 1A Ea		Table Analyzed	Fig 1A Ea		Table Analyzed	Fig 1A Ea
Column A	0.5-W		Column B	1-W		Column C	2-W		Column D	5-W		Column E	10-W
vs	vs		vs	vs		vs	vs		vs	vs		vs	vs
Column F	0.5-C		Column G	1-C		Column H	2-C		Column I	5-C		Column J	10-C
Paired t test			Paired t test			Paired t test			Paired t test			Paired t test
P value	0.0171		P value	0.0911		P value	0.0591		P value	0.0402		P value	0.8084
P value summary	*		P value summary	ns		P value summary	ns		P value summary	*		P value summary	ns
Are means signif. different? (P < 0.05)	Yes		Are means signif. different? (P < 0.05)	No		Are means signif. different? (P < 0.05)	No		Are means signif. different? (P < 0.05)	Yes		Are means signif. different? (P < 0.05)	No
One- or two-tailed P value?	Two-tailed		One- or two-tailed P value?	Two-tailed		One- or two-tailed P value?	Two-tailed		One- or two-tailed P value?	Two-tailed		One- or two-tailed P value?	Two-tailed
t, df	t=7.545 df=2		t, df	t=3.082 df=2		t, df	t=3.929 df=2		t, df	t=4.834 df=2		t, df	t=0.2761 df=2
Number of pairs	3		Number of pairs	3		Number of pairs	3		Number of pairs	3		Number of pairs	3
How big is the difference?			How big is the difference?			How big is the difference?			How big is the difference?			How big is the difference?
Mean of differences	-3.247		Mean of differences	0.7558		Mean of differences	14.04		Mean of differences	14.27		Mean of differences	-0.4843
95% confidence interval	-5.098 to -1.395		95% confidence interval	-0.2996 to 1.811		95% confidence interval	-1.337 to 29.41		95% confidence interval	1.569 to 26.97		95% confidence interval	-8.033 to 7.064
R squared	0.9661		R squared	0.826		R squared	0.8853		R squared	0.9212		R squared	0.03672
How effective was the pairing?			How effective was the pairing?			How effective was the pairing?			How effective was the pairing?			How effective was the pairing?
Correlation coefficient (r)	0.8787		Correlation coefficient (r)	0.9914		Correlation coefficient (r)	-0.1183		Correlation coefficient (r)	-0.475		Correlation coefficient (r)	0.5267
P Value (one tailed)	0.1584		P Value (one tailed)	0.0418		P Value (one tailed)	0.4623		P Value (one tailed)	0.3424		P Value (one tailed)	0.3234
P value summary	ns		P value summary	*		P value summary	ns		P value summary	ns		P value summary	ns
Was the pairing significantly effective?	No		Was the pairing significantly effective?	Yes		Was the pairing significantly effective?	No		Was the pairing significantly effective?	No		Was the pairing significantly effective?	No
Figure 1A Ba
A	B	C	D	E	F	G	H	I	J
0.5-W	1-W	2-W	5-W	10-W	0.5-C	1-C	2-C	5-C	10-C
27.683	33.1912	45.096	49.005	53.6247	19.3319	20.7534	32.8358	41.8977	48.2942
29.1045	34.968	41.5423	47.4058	52.914	21.1087	21.4641	35.8564	40.4762	49.3603
26.9723	31.9474	46.5174	50.7818	49.538	15.9559	22.5302	32.3028	39.5878	46.8728
t test of Ba
Parameter			Parameter			Parameter			Parameter			Parameter
Table Analyzed	Fig 1A Ba		Table Analyzed	Fig 1A Ba		Table Analyzed	Fig 1A Ba		Table Analyzed	Fig 1A Ba		Table Analyzed	Fig 1A Ba
Column A	0.5-W		Column B	1-W		Column C	2-W		Column D	5-W		Column E	10-W
vs	vs		vs	vs		vs	vs		vs	vs		vs	vs
Column F	0.5-C		Column G	1-C		Column H	2-C		Column I	5-C		Column J	10-C
Paired t test			Paired t test			Paired t test			Paired t test			Paired t test
P value	0.0107		P value	0.0106		P value	0.0533		P value	0.0263		P value	0.039
P value summary	*		P value summary	*		P value summary	ns		P value summary	*		P value summary	*
Are means signif. different? (P < 0.05)	Yes		Are means signif. different? (P < 0.05)	Yes		Are means signif. different? (P < 0.05)	No		Are means signif. different? (P < 0.05)	Yes		Are means signif. different? (P < 0.05)	Yes
One- or two-tailed P value?	Two-tailed		One- or two-tailed P value?	Two-tailed		One- or two-tailed P value?	Two-tailed		One- or two-tailed P value?	Two-tailed		One- or two-tailed P value?	Two-tailed
t, df	t=9.569 df=2		t, df	t=9.630 df=2		t, df	t=4.156 df=2		t, df	t=6.038 df=2		t, df	t=4.914 df=2
Number of pairs	3		Number of pairs	3		Number of pairs	3		Number of pairs	3		Number of pairs	3
How big is the difference?			How big is the difference?			How big is the difference?			How big is the difference?			How big is the difference?
Mean of differences	9.121		Mean of differences	11.79		Mean of differences	10.72		Mean of differences	8.41		Mean of differences	3.85
95% confidence interval	5.020 to 13.22		95% confidence interval	6.520 to 17.05		95% confidence interval	-0.3800 to 21.82		95% confidence interval	2.417 to 14.40		95% confidence interval	0.4784 to 7.221
R squared	0.9786		R squared	0.9789		R squared	0.8962		R squared	0.948		R squared	0.9235
How effective was the pairing?			How effective was the pairing?			How effective was the pairing?			How effective was the pairing?			How effective was the pairing?
Correlation coefficient (r)	0.9333		Correlation coefficient (r)	-0.5116		Correlation coefficient (r)	-0.99		Correlation coefficient (r)	-0.4091		Correlation coefficient (r)	0.8226
P Value (one tailed)	0.117		P Value (one tailed)	0.3291		P Value (one tailed)	0.045		P Value (one tailed)	0.3658		P Value (one tailed)	0.1925
P value summary	ns		P value summary	ns		P value summary	*		P value summary	ns		P value summary	ns
Was the pairing significantly effective?	No		Was the pairing significantly effective?	No		Was the pairing significantly effective?	Yes		Was the pairing significantly effective?	No		Was the pairing significantly effective?	No

## Sheet: Figure 1B
Figure 1B PFEE
A	B	C	D	E	F	G	H	I	J
0.5-W	1-W	2-W	5-W	10-W	0.5-C	1-C	2-C	5-C	10-C
0.225	0.236	0.489	0.634	1.643	0.218	0.223	0.359	0.591	1.194
0.331	0.342	0.592	0.764	1.613	0.304	0.319	0.439	0.51	1.354
0.262	0.332	0.572	0.692	1.673	0.251	0.268	0.466	0.582	1.333
t test of PFEE
Parameter			Parameter			Parameter			Parameter			Parameter
Table Analyzed	Fig 1B PFEE		Table Analyzed	Fig 1B PFEE		Table Analyzed	Fig 1B PFEE		Table Analyzed	Fig 1B PFEE		Table Analyzed	Fig 1B PFEE
Column A	0.5-W		Column B	1-W		Column C	2-W		Column D	5-W		Column E	10-W
vs	vs		vs	vs		vs	vs		vs	vs		vs	vs
Column F	0.5-C		Column G	1-C		Column H	2-C		Column I	5-C		Column J	10-C
Paired t test			Paired t test			Paired t test			Paired t test			Paired t test
P value	0.1335		P value	0.1661		P value	0.0108		P value	0.1611		P value	0.0239
P value summary	ns		P value summary	ns		P value summary	*		P value summary	ns		P value summary	*
Are means signif. different? (P < 0.05)	No		Are means signif. different? (P < 0.05)	No		Are means signif. different? (P < 0.05)	Yes		Are means signif. different? (P < 0.05)	No		Are means signif. different? (P < 0.05)	Yes
One- or two-tailed P value?	Two-tailed		One- or two-tailed P value?	Two-tailed		One- or two-tailed P value?	Two-tailed		One- or two-tailed P value?	Two-tailed		One- or two-tailed P value?	Two-tailed
t, df	t=2.455 df=2		t, df	t=2.136 df=2		t, df	t=9.556 df=2		t, df	t=2.179 df=2		t, df	t=6.346 df=2
Number of pairs	3		Number of pairs	3		Number of pairs	3		Number of pairs	3		Number of pairs	3
How big is the difference?			How big is the difference?			How big is the difference?			How big is the difference?			How big is the difference?
Mean of differences	0.015		Mean of differences	0.03333		Mean of differences	0.1297		Mean of differences	0.1357		Mean of differences	0.3493
95% confidence interval	-0.01129 to 0.04129		95% confidence interval	-0.03381 to 0.1005		95% confidence interval	0.07128 to 0.1881		95% confidence interval	-0.1322 to 0.4035		95% confidence interval	0.1125 to 0.5862
R squared	0.7508		R squared	0.6953		R squared	0.9786		R squared	0.7037		R squared	0.9527
How effective was the pairing?			How effective was the pairing?			How effective was the pairing?			How effective was the pairing?			How effective was the pairing?
Correlation coefficient (r)	0.9992		Correlation coefficient (r)	0.8897		Correlation coefficient (r)	0.9093		Correlation coefficient (r)	-0.9359		Correlation coefficient (r)	-0.1208
P Value (one tailed)	0.0124		P Value (one tailed)	0.1509		P Value (one tailed)	0.1366		P Value (one tailed)	0.1146		P Value (one tailed)	0.4615
P value summary	*		P value summary	ns		P value summary	ns		P value summary	ns		P value summary	ns
Was the pairing significantly effective?	Yes		Was the pairing significantly effective?	No		Was the pairing significantly effective?	No		Was the pairing significantly effective?	No		Was the pairing significantly effective?	No
Figure 1B Pe
A	B	C	D	E	F	G	H	I	J
0.5-W	1-W	2-W	5-W	10-W	0.5-C	1-C	2-C	5-C	10-C
0.063	0.099	0.244	0.348	0.634	0.057	0.021	0.118	0.314	0.549
0.108	0.145	0.364	0.399	0.556	0.116	0.122	0.209	0.409	0.659
0.085	0.097	0.329	0.438	0.716	0.079	0.073	0.177	0.377	0.611
t test of Pe
Parameter			Parameter			Parameter			Parameter			Parameter
Table Analyzed	Fig 1B Pe		Table Analyzed	Fig 1B Pe		Table Analyzed	Fig 1B Pe		Table Analyzed	Fig 1B Pe		Table Analyzed	Fig 1B Pe
Column A	0.5-W		Column B	1-W		Column C	2-W		Column D	5-W		Column E	10-W
vs	vs		vs	vs		vs	vs		vs	vs		vs	vs
Column F	0.5-C		Column G	1-C		Column H	2-C		Column I	5-C		Column J	10-C
Paired t test			Paired t test			Paired t test			Paired t test			Paired t test
P value	0.802		P value	0.1488		P value	0.004		P value	0.3044		P value	0.7043
P value summary	ns		P value summary	ns		P value summary	**		P value summary	ns		P value summary	ns
Are means signif. different? (P < 0.05)	No		Are means signif. different? (P < 0.05)	No		Are means signif. different? (P < 0.05)	Yes		Are means signif. different? (P < 0.05)	No		Are means signif. different? (P < 0.05)	No
One- or two-tailed P value?	Two-tailed		One- or two-tailed P value?	Two-tailed		One- or two-tailed P value?	Two-tailed		One- or two-tailed P value?	Two-tailed		One- or two-tailed P value?	Two-tailed
t, df	t=0.2857 df=2		t, df	t=2.293 df=2		t, df	t=15.68 df=2		t, df	t=1.369 df=2		t, df	t=0.4377 df=2
Number of pairs	3		Number of pairs	3		Number of pairs	3		Number of pairs	3		Number of pairs	3
How big is the difference?			How big is the difference?			How big is the difference?			How big is the difference?			How big is the difference?
Mean of differences	0.001333		Mean of differences	0.04167		Mean of differences	0.1443		Mean of differences	0.02833		Mean of differences	0.029
95% confidence interval	-0.01875 to 0.02141		95% confidence interval	-0.03651 to 0.1198		95% confidence interval	0.1047 to 0.1840		95% confidence interval	-0.06070 to 0.1174		95% confidence interval	-0.2561 to 0.3141
R squared	0.03922		R squared	0.7245		R squared	0.9919		R squared	0.4839		R squared	0.08743
How effective was the pairing?			How effective was the pairing?			How effective was the pairing?			How effective was the pairing?			How effective was the pairing?
Correlation coefficient (r)	0.9912		Correlation coefficient (r)	0.8378		Correlation coefficient (r)	0.9978		Correlation coefficient (r)	0.708		Correlation coefficient (r)	-0.4222
P Value (one tailed)	0.0423		P Value (one tailed)	0.1838		P Value (one tailed)	0.0211		P Value (one tailed)	0.2496		P Value (one tailed)	0.3613
P value summary	*		P value summary	ns		P value summary	*		P value summary	ns		P value summary	ns
Was the pairing significantly effective?	Yes		Was the pairing significantly effective?	No		Was the pairing significantly effective?	Yes		Was the pairing significantly effective?	No		Was the pairing significantly effective?	No
Figure 1B Ea
A	B	C	D	E	F	G	H	I	J
0.5-W	1-W	2-W	5-W	10-W	0.5-C	1-C	2-C	5-C	10-C
0.234	0.246	0.48	0.637	0.809	0.219	0.226	0.385	0.552	0.89
0.325	0.357	0.571	0.744	0.832	0.307	0.332	0.469	0.695	0.977
0.266	0.337	0.528	0.706	0.903	0.256	0.274	0.437	0.633	0.922
t test of Ea
Parameter			Parameter			Parameter			Parameter			Parameter
Table Analyzed	Fig 1B Ea		Table Analyzed	Fig 1B Ea		Table Analyzed	Fig 1B Ea		Table Analyzed	Fig 1B Ea		Table Analyzed	Fig 1B Ea
Column A	0.5-W		Column B	1-W		Column C	2-W		Column D	5-W		Column E	10-W
vs	vs		vs	vs		vs	vs		vs	vs		vs	vs
Column F	0.5-C		Column G	1-C		Column H	2-C		Column I	5-C		Column J	10-C
Paired t test			Paired t test			Paired t test			Paired t test			Paired t test
P value	0.0255		P value	0.1177		P value	0.0011		P value	0.0227		P value	0.1539
P value summary	*		P value summary	ns		P value summary	**		P value summary	*		P value summary	ns
Are means signif. different? (P < 0.05)	Yes		Are means signif. different? (P < 0.05)	No		Are means signif. different? (P < 0.05)	Yes		Are means signif. different? (P < 0.05)	Yes		Are means signif. different? (P < 0.05)	No
One- or two-tailed P value?	Two-tailed		One- or two-tailed P value?	Two-tailed		One- or two-tailed P value?	Two-tailed		One- or two-tailed P value?	Two-tailed		One- or two-tailed P value?	Two-tailed
t, df	t=6.143 df=2		t, df	t=2.652 df=2		t, df	t=29.86 df=2		t, df	t=6.520 df=2		t, df	t=2.245 df=2
Number of pairs	3		Number of pairs	3		Number of pairs	3		Number of pairs	3		Number of pairs	3
How big is the difference?			How big is the difference?			How big is the difference?			How big is the difference?			How big is the difference?
Mean of differences	0.01433		Mean of differences	0.036		Mean of differences	0.096		Mean of differences	0.069		Mean of differences	-0.08167
95% confidence interval	0.004293 to 0.02437		95% confidence interval	-0.02242 to 0.09442		95% confidence interval	0.08217 to 0.1098		95% confidence interval	0.02346 to 0.1145		95% confidence interval	-0.2382 to 0.07485
R squared	0.9497		R squared	0.7785		R squared	0.9978		R squared	0.9551		R squared	0.7159
How effective was the pairing?			How effective was the pairing?			How effective was the pairing?			How effective was the pairing?			How effective was the pairing?
Correlation coefficient (r)	0.997		Correlation coefficient (r)	0.9178		Correlation coefficient (r)	0.9945		Correlation coefficient (r)	0.996		Correlation coefficient (r)	0.08534
P Value (one tailed)	0.0248		P Value (one tailed)	0.1299		P Value (one tailed)	0.0334		P Value (one tailed)	0.0284		P Value (one tailed)	0.4728
P value summary	*		P value summary	ns		P value summary	*		P value summary	*		P value summary	ns
Was the pairing significantly effective?	Yes		Was the pairing significantly effective?	No		Was the pairing significantly effective?	Yes		Was the pairing significantly effective?	Yes		Was the pairing significantly effective?	No
Figure 1B Ba
A	B	C	D	E	F	G	H	I	J
0.5-W	1-W	2-W	5-W	10-W	0.5-C	1-C	2-C	5-C	10-C
0.225	0.239	0.398	0.546	0.785	0.216	0.219	0.302	0.542	0.833
0.307	0.345	0.476	0.638	0.889	0.293	0.309	0.403	0.589	0.942
0.257	0.295	0.441	0.599	0.821	0.244	0.266	0.372	0.504	0.881
t test of Ba
Parameter			Parameter			Parameter			Parameter			Parameter
Table Analyzed	Fig 1B Ba		Table Analyzed	Fig 1B Ba		Table Analyzed	Fig 1B Ba		Table Analyzed	Fig 1B Ba		Table Analyzed	Fig 1B Ba
Column A	0.5-W		Column B	1-W		Column C	2-W		Column D	5-W		Column E	10-W
vs	vs		vs	vs		vs	vs		vs	vs		vs	vs
Column F	0.5-C		Column G	1-C		Column H	2-C		Column I	5-C		Column J	10-C
Paired t test			Paired t test			Paired t test			Paired t test			Paired t test
P value	0.0158		P value	0.0257		P value	0.0111		P value	0.2012		P value	0.0042
P value summary	*		P value summary	*		P value summary	*		P value summary	ns		P value summary	**
Are means signif. different? (P < 0.05)	Yes		Are means signif. different? (P < 0.05)	Yes		Are means signif. different? (P < 0.05)	Yes		Are means signif. different? (P < 0.05)	No		Are means signif. different? (P < 0.05)	Yes
One- or two-tailed P value?	Two-tailed		One- or two-tailed P value?	Two-tailed		One- or two-tailed P value?	Two-tailed		One- or two-tailed P value?	Two-tailed		One- or two-tailed P value?	Two-tailed
t, df	t=7.856 df=2		t, df	t=6.118 df=2		t, df	t=9.430 df=2		t, df	t=1.878 df=2		t, df	t=15.42 df=2
Number of pairs	3		Number of pairs	3		Number of pairs	3		Number of pairs	3		Number of pairs	3
How big is the difference?			How big is the difference?			How big is the difference?			How big is the difference?			How big is the difference?
Mean of differences	0.012		Mean of differences	0.02833		Mean of differences	0.07933		Mean of differences	0.04933		Mean of differences	-0.05367
95% confidence interval	0.005427 to 0.01857		95% confidence interval	0.008407 to 0.04826		95% confidence interval	0.04313 to 0.1155		95% confidence interval	-0.06371 to 0.1624		95% confidence interval	-0.06864 to -0.03869
R squared	0.9686		R squared	0.9493		R squared	0.978		R squared	0.6381		R squared	0.9917
How effective was the pairing?			How effective was the pairing?			How effective was the pairing?			How effective was the pairing?			How effective was the pairing?
Correlation coefficient (r)	0.9995		Correlation coefficient (r)	1		Correlation coefficient (r)	0.9872		Correlation coefficient (r)	0.4768		Correlation coefficient (r)	0.9943
P Value (one tailed)	0.0096		P Value (one tailed)	0.0022		P Value (one tailed)	0.051		P Value (one tailed)	0.3418		P Value (one tailed)	0.0341
P value summary	**		P value summary	**		P value summary	ns		P value summary	ns		P value summary	*
Was the pairing significantly effective?	Yes		Was the pairing significantly effective?	Yes		Was the pairing significantly effective?	No		Was the pairing significantly effective?	No		Was the pairing significantly effective?	Yes
