# Supplementary material for: Chemical composition, antioxidant and antitumor activities of sub-fractions of wild and cultivated Pleurotus ferulae ethanol extracts
Source: PeerJ. 2018 Dec 20;6:e6097. doi: 10.7717/peerj.6097 (PMC6304266; doi:10.7717/peerj.6097)
Supplement: Supplemental Information 1 [file peerj-06-6097-s001.zip › raw data 20180727/Figure 2.xls]

## Sheet: Figure 2A
Figure 2A PFEE
Control	DMSO	Cisplatin	100-W	200-W	400-W	600-W	100-C	200-C	400-C	600-C
100	84.3137	31.3726	56.732	55.817	45.3595	42.4837	66.0131	53.8562	50.8497	45.8824
100	94.2484	27.7124	61.9608	46.9281	40.1307	38.9543	68.7582	51.1111	43.6601	41.1765
100	94.2484	26.7974	61.8301	48.7582	42.2222	37.7778	54.902	49.4118	44.8366	41.9608
100	95.9477	26.4052	63.1373	50.8497	44.4444	41.6993	61.3072	47.451	43.9216	42.7451
100	103.66	25.7516	66.9281	54.5098	44.183	31.5033	57.5163	54.3791	46.5359	48.1046
100	104.967	32.2876	73.3333	61.0457	31.1111	26.6667	62.7451	56.4706	47.8431	45.098
One-way analysis of variance							t test of PFEE
P value	< 0.0001						Parameter			Parameter			Parameter			Parameter
P value summary	***						Table Analyzed	Fig 2A PFEE		Table Analyzed	Fig 2A PFEE		Table Analyzed	Fig 2A PFEE		Table Analyzed	Fig 2A PFEE
Are means signif. different? (P < 0.05)	Yes						Column D	100-W		Column E	200-W		Column F	400-W		Column G	600-W
Number of groups	11						vs	vs		vs	vs		vs	vs		vs	vs
F	143.8						Column H	100-C		Column I	200-C		Column J	400-C		Column K	600-C
R squared	0.9632
							Paired t test			Paired t test			Paired t test			Paired t test
Bartlett's test for equal variances							P value	0.5672		P value	0.5285		P value	0.0973		P value	0.0601
Bartlett's statistic (corrected)							P value summary	ns		P value summary	ns		P value summary	ns		P value summary	ns
P value							Are means signif. different? (P < 0.05)	No		Are means signif. different? (P < 0.05)	No		Are means signif. different? (P < 0.05)	No		Are means signif. different? (P < 0.05)	No
P value summary	ns						One- or two-tailed P value?	Two-tailed		One- or two-tailed P value?	Two-tailed		One- or two-tailed P value?	Two-tailed		One- or two-tailed P value?	Two-tailed
Do the variances differ signif. (P < 0.05)	No						t, df	t=0.6121 df=5		t, df	t=0.6770 df=5		t, df	t=2.036 df=5		t, df	t=2.420 df=5
							Number of pairs	6		Number of pairs	6		Number of pairs	6		Number of pairs	6
ANOVA Table	SS	df	MS
Treatment (between columns)	31600	10	3160				How big is the difference?			How big is the difference?			How big is the difference?			How big is the difference?
Residual (within columns)	1208	55	21.97				Mean of differences	2.113		Mean of differences	0.8715		Mean of differences	-5.033		Mean of differences	-7.647
Total	32810	65					95% confidence interval	-6.763 to 10.99		95% confidence interval	-2.438 to 4.181		95% confidence interval	-11.39 to 1.321		95% confidence interval	-15.77 to 0.4768
							R squared	0.06971		R squared	0.08396		R squared	0.4534		R squared	0.5395
Dunnett's Multiple Comparison Test	Mean Diff.	q	Significant? P < 0.05?	Summary	95% CI of diff
Control vs DMSO	3.769	1.393	No	ns	-3.835 to 11.37		How effective was the pairing?			How effective was the pairing?			How effective was the pairing?			How effective was the pairing?
Control vs Cisplatin	71.61	26.46	Yes	***	64.01 to 79.22		Correlation coefficient (r)	-0.2283		Correlation coefficient (r)	0.8092		Correlation coefficient (r)	-0.03182		Correlation coefficient (r)	-0.4395
Control vs 100-W	36.01	13.31	Yes	***	28.41 to 43.62		P Value (one tailed)	0.3317		P Value (one tailed)	0.0256		P Value (one tailed)	0.4761		P Value (one tailed)	0.1916
Control vs 200-W	47.02	17.37	Yes	***	39.41 to 54.62		P value summary	ns		P value summary	*		P value summary	ns		P value summary	ns
Control vs 400-W	58.76	21.71	Yes	***	51.15 to 66.36		Was the pairing significantly effective?	No		Was the pairing significantly effective?	Yes		Was the pairing significantly effective?	No		Was the pairing significantly effective?	No
Control vs 600-W	63.49	23.46	Yes	***	55.88 to 71.09
Control vs 100-C	38.13	14.09	Yes	***	30.52 to 45.73
Control vs 200-C	47.89	17.7	Yes	***	40.28 to 55.49
Control vs 400-C	53.73	19.85	Yes	***	46.12 to 61.33
Control vs 600-C	55.84	20.63	Yes	***	48.24 to 63.44
Figure 2A Pe
Control	DMSO	Cisplatin	100-W	200-W	400-W	600-W	100-C	200-C	400-C	600-C
100	84.3137	31.3726	78.3007	74.2484	51.7647	46.4052	72.549	76.6013	61.4379	68.7582
100	94.2484	27.7124	72.6797	72.4183	64.7059	49.6732	81.4379	78.3007	67.9738	69.281
100	94.2484	26.7974	77.1242	72.2876	62.3529	47.451	63.6601	75.5556	54.7712	71.1111
100	95.9477	26.4052	84.4444	66.9281	63.5294	48.6275	64.183	72.549	59.7386	72.2876
100	103.66	25.7516	83.268	69.4118	56.732	40.5229	66.2745	67.8431	60.6536	61.5686
100	104.967	32.2876	47.0588	70.9804	61.4379	53.7255	87.8431	72.1569	68.2353	59.7386
One-way analysis of variance							t test of Pe
P value	< 0.0001						Parameter			Parameter			Parameter			Parameter
P value summary	***						Table Analyzed	Fig 2A Pe		Table Analyzed	Fig 2A Pe		Table Analyzed	Fig 2A Pe		Table Analyzed	Fig 2A Pe
Are means signif. different? (P < 0.05)	Yes						Column D	100-W		Column E	200-W		Column F	400-W		Column G	600-W
Number of groups	11						vs	vs		vs	vs		vs	vs		vs	vs
F	55.87						Column H	100-C		Column I	200-C		Column J	400-C		Column K	600-C
R squared	0.9104
							Paired t test			Paired t test			Paired t test			Paired t test
Bartlett's test for equal variances							P value	0.9069		P value	0.0596		P value	0.4764		P value	0.0009
Bartlett's statistic (corrected)							P value summary	ns		P value summary	ns		P value summary	ns		P value summary	***
P value							Are means signif. different? (P < 0.05)	No		Are means signif. different? (P < 0.05)	No		Are means signif. different? (P < 0.05)	No		Are means signif. different? (P < 0.05)	Yes
P value summary	ns						One- or two-tailed P value?	Two-tailed		One- or two-tailed P value?	Two-tailed		One- or two-tailed P value?	Two-tailed		One- or two-tailed P value?	Two-tailed
Do the variances differ signif. (P < 0.05)	No						t, df	t=0.1230 df=5		t, df	t=2.427 df=5		t, df	t=0.7694 df=5		t, df	t=7.049 df=5
							Number of pairs	6		Number of pairs	6		Number of pairs	6		Number of pairs	6
ANOVA Table	SS	df	MS
Treatment (between columns)	23970	10	2397				How big is the difference?			How big is the difference?			How big is the difference?			How big is the difference?
Residual (within columns)	2360	55	42.9				Mean of differences	1.155		Mean of differences	-2.789		Mean of differences	-2.048		Mean of differences	-19.39
Total	26330	65					95% confidence interval	-22.99 to 25.30		95% confidence interval	-5.742 to 0.1651		95% confidence interval	-8.891 to 4.795		95% confidence interval	-26.46 to -12.32
							R squared	0.003015		R squared	0.5409		R squared	0.1059		R squared	0.9086
Dunnett's Multiple Comparison Test	Mean Diff.	q	Significant? P < 0.05?	Summary	95% CI of diff
Control vs DMSO	3.769	0.9967	No	ns	-6.857 to 14.39		How effective was the pairing?			How effective was the pairing?			How effective was the pairing?			How effective was the pairing?
Control vs Cisplatin	71.61	18.94	Yes	***	60.99 to 82.24		Correlation coefficient (r)	-0.8648		Correlation coefficient (r)	0.6649		Correlation coefficient (r)	0.1655		Correlation coefficient (r)	0.01157
Control vs 100-W	26.19	6.925	Yes	***	15.56 to 36.81		P Value (one tailed)	0.0131		P Value (one tailed)	0.0748		P Value (one tailed)	0.377		P Value (one tailed)	0.4913
Control vs 200-W	28.95	7.656	Yes	***	18.33 to 39.58		P value summary	*		P value summary	ns		P value summary	ns		P value summary	ns
Control vs 400-W	39.91	10.55	Yes	***	29.29 to 50.54		Was the pairing significantly effective?	Yes		Was the pairing significantly effective?	No		Was the pairing significantly effective?	No		Was the pairing significantly effective?	No
Control vs 600-W	52.27	13.82	Yes	***	41.64 to 62.89
Control vs 100-C	27.34	7.23	Yes	***	16.72 to 37.97
Control vs 200-C	26.17	6.919	Yes	***	15.54 to 36.79
Control vs 400-C	37.86	10.01	Yes	***	27.24 to 48.49
Control vs 600-C	32.88	8.693	Yes	***	22.25 to 43.50
Figure 2A Ea
Control	DMSO	Cisplatin	100-W	200-W	400-W	600-W	100-C	200-C	400-C	600-C
100	84.3137	31.3726	49.0196	51.8954	46.9281	40.915	64.3137	53.5948	45.3595	42.4837
100	94.2484	27.7124	53.5948	49.5425	42.4837	43.0065	63.3987	52.9412	40.1307	38.9543
100	94.2484	26.7974	52.6797	54.7712	43.9216	34.3791	60.7843	61.8301	42.2222	37.7778
100	95.9477	26.4052	54.7712	49.6732	46.0131	41.0457	56.9935	55.1634	44.4444	25.4902
100	103.66	25.7516	57.5163	53.4641	49.4118	43.3987	55.6863	50.817	44.183	31.5033
100	104.967	32.2876	53.3333	57.2549	51.634	32.4183	53.3333	60.1307	31.1111	26.6667
One-way analysis of variance							t test of Ea
P value	< 0.0001						Parameter			Parameter			Parameter			Parameter
P value summary	***						Table Analyzed	Fig 2A Ea		Table Analyzed	Fig 2A Ea		Table Analyzed	Fig 2A Ea		Table Analyzed	Fig 2A Ea
Are means signif. different? (P < 0.05)	Yes						Column D	100-W		Column E	200-W		Column F	400-W		Column G	600-W
Number of groups	11						vs	vs		vs	vs		vs	vs		vs	vs
F	156.2						Column H	100-C		Column I	200-C		Column J	400-C		Column K	600-C
R squared	0.966
							Paired t test			Paired t test			Paired t test			Paired t test
Bartlett's test for equal variances							P value	0.0912		P value	0.0819		P value	0.1328		P value	0.1347
Bartlett's statistic (corrected)							P value summary	ns		P value summary	ns		P value summary	ns		P value summary	ns
P value							Are means signif. different? (P < 0.05)	No		Are means signif. different? (P < 0.05)	No		Are means signif. different? (P < 0.05)	No		Are means signif. different? (P < 0.05)	No
P value summary	ns						One- or two-tailed P value?	Two-tailed		One- or two-tailed P value?	Two-tailed		One- or two-tailed P value?	Two-tailed		One- or two-tailed P value?	Two-tailed
Do the variances differ signif. (P < 0.05)	No						t, df	t=2.087 df=5		t, df	t=2.172 df=5		t, df	t=1.794 df=5		t, df	t=1.783 df=5
							Number of pairs	6		Number of pairs	6		Number of pairs	6		Number of pairs	6
ANOVA Table	SS	df	MS
Treatment (between columns)	32480	10	3248				How big is the difference?			How big is the difference?			How big is the difference?			How big is the difference?
Residual (within columns)	1144	55	20.79				Mean of differences	-5.599		Mean of differences	-2.979		Mean of differences	5.49		Mean of differences	5.381
Total	33630	65					95% confidence interval	-12.50 to 1.298		95% confidence interval	-6.505 to 0.5467		95% confidence interval	-2.379 to 13.36		95% confidence interval	-2.378 to 13.14
							R squared	0.4656		R squared	0.4855		R squared	0.3916		R squared	0.3887
Dunnett's Multiple Comparison Test	Mean Diff.	q	Significant? P < 0.05?	Summary	95% CI of diff
Control vs DMSO	3.769	1.432	No	ns	-3.628 to 11.17		How effective was the pairing?			How effective was the pairing?			How effective was the pairing?			How effective was the pairing?
Control vs Cisplatin	71.61	27.2	Yes	***	64.21 to 79.01		Correlation coefficient (r)	-0.6476		Correlation coefficient (r)	0.6323		Correlation coefficient (r)	-0.4584		Correlation coefficient (r)	0.2394
Control vs 100-W	46.51	17.67	Yes	***	39.12 to 53.91		P Value (one tailed)	0.0822		P Value (one tailed)	0.089		P Value (one tailed)	0.1803		P Value (one tailed)	0.3239
Control vs 200-W	47.23	17.94	Yes	***	39.84 to 54.63		P value summary	ns		P value summary	ns		P value summary	ns		P value summary	ns
Control vs 400-W	53.27	20.23	Yes	***	45.87 to 60.67		Was the pairing significantly effective?	No		Was the pairing significantly effective?	No		Was the pairing significantly effective?	No		Was the pairing significantly effective?	No
Control vs 600-W	60.81	23.1	Yes	***	53.41 to 68.20
Control vs 100-C	40.92	15.54	Yes	***	33.52 to 48.31
Control vs 200-C	44.25	16.81	Yes	***	36.86 to 51.65
Control vs 400-C	58.76	22.32	Yes	***	51.36 to 66.16
Control vs 600-C	66.19	25.14	Yes	***	58.79 to 73.58
Figure 2A Ba
Control	DMSO	Cisplatin	100-W	200-W	400-W	600-W	100-C	200-C	400-C	600-C
100	84.3137	31.3726	61.4379	61.9608	59.7386	42.7451	63.9216	80.1307	66.0131	58.4314
100	94.2484	27.7124	62.8758	61.8301	65.3595	46.9281	69.8039	68.7582	69.281	49.5425
100	94.2484	26.7974	59.6078	58.5621	62.8758	48.7582	68.7582	70.3268	61.3072	47.451
100	95.9477	26.4052	63.3987	54.2484	64.7059	53.4641	74.5098	64.8366	57.9085	49.8039
100	103.66	25.7516	57.6471	52.549	54.2484	45.3595	77.3856	70.0654	65.6209	50.5882
100	104.967	32.2876	56.9935	60.5229	67.451	50.5882	76.6013	70.9804	62.3529	53.2026
One-way analysis of variance							t test of Ba
P value	< 0.0001						Parameter			Parameter			Parameter			Parameter
P value summary	***						Table Analyzed	Fig 2A Ba		Table Analyzed	Fig 2A Ba		Table Analyzed	Fig 2A Ba		Table Analyzed	Fig 2A Ba
Are means signif. different? (P < 0.05)	Yes						Column D	100-W		Column E	200-W		Column F	400-W		Column G	600-W
Number of groups	11						vs	vs		vs	vs		vs	vs		vs	vs
F	131.9						Column H	100-C		Column I	200-C		Column J	400-C		Column K	600-C
R squared	0.96
							Paired t test			Paired t test			Paired t test			Paired t test
Bartlett's test for equal variances							P value	0.0098		P value	0.0009		P value	0.6581		P value	0.2561
Bartlett's statistic (corrected)							P value summary	**		P value summary	***		P value summary	ns		P value summary	ns
P value							Are means signif. different? (P < 0.05)	Yes		Are means signif. different? (P < 0.05)	Yes		Are means signif. different? (P < 0.05)	No		Are means signif. different? (P < 0.05)	No
P value summary	ns						One- or two-tailed P value?	Two-tailed		One- or two-tailed P value?	Two-tailed		One- or two-tailed P value?	Two-tailed		One- or two-tailed P value?	Two-tailed
Do the variances differ signif. (P < 0.05)	No						t, df	t=4.055 df=5		t, df	t=7.002 df=5		t, df	t=0.4700 df=5		t, df	t=1.282 df=5
							Number of pairs	6		Number of pairs	6		Number of pairs	6		Number of pairs	6
ANOVA Table	SS	df	MS
Treatment (between columns)	25010	10	2501				How big is the difference?			How big is the difference?			How big is the difference?			How big is the difference?
Residual (within columns)	1043	55	18.96				Mean of differences	-11.5		Mean of differences	-12.57		Mean of differences	-1.351		Mean of differences	-3.529
Total	26050	65					95% confidence interval	-18.80 to -4.209		95% confidence interval	-17.19 to -7.955		95% confidence interval	-8.740 to 6.038		95% confidence interval	-10.61 to 3.550
							R squared	0.7668		R squared	0.9075		R squared	0.04231		R squared	0.2473
Dunnett's Multiple Comparison Test	Mean Diff.	q	Significant? P < 0.05?	Summary	95% CI of diff
Control vs DMSO	3.769	1.499	No	ns	-3.294 to 10.83		How effective was the pairing?			How effective was the pairing?			How effective was the pairing?			How effective was the pairing?
Control vs Cisplatin	71.61	28.49	Yes	***	64.55 to 78.68		Correlation coefficient (r)	-0.4888		Correlation coefficient (r)	0.5493		Correlation coefficient (r)	-0.2771		Correlation coefficient (r)	-0.5395
Control vs 100-W	39.67	15.78	Yes	***	32.61 to 46.74		P Value (one tailed)	0.1626		P Value (one tailed)	0.1294		P Value (one tailed)	0.2975		P Value (one tailed)	0.1346
Control vs 200-W	41.72	16.6	Yes	***	34.66 to 48.78		P value summary	ns		P value summary	ns		P value summary	ns		P value summary	ns
Control vs 400-W	37.6	14.96	Yes	***	30.54 to 44.67		Was the pairing significantly effective?	No		Was the pairing significantly effective?	No		Was the pairing significantly effective?	No		Was the pairing significantly effective?	No
Control vs 600-W	52.03	20.7	Yes	***	44.96 to 59.09
Control vs 100-C	28.17	11.21	Yes	***	21.11 to 35.23
Control vs 200-C	29.15	11.6	Yes	***	22.09 to 36.21
Control vs 400-C	36.25	14.42	Yes	***	29.19 to 43.32
Control vs 600-C	48.5	19.29	Yes	***	41.43 to 55.56

## Sheet: Figure 2B
Figure 2B PFEE
Control	DMSO	Cisplatin	100-W	200-W	400-W	600-W	100-C	200-C	400-C	600-C
100	96.0993	43.9716	84.7518	76.5957	71.2766	74.1135	92.1986	81.9149	78.7234	83.6879
100	100.709	42.1986	91.1347	79.4326	67.3759	74.8227	91.844	81.9149	80.1419	80.8511
100	99.6454	44.3262	93.9716	76.9504	74.1135	75.5319	92.9078	84.0426	76.5957	82.2695
100	114.184	43.9716	96.4539	84.7518	75.8865	76.5957	93.617	93.2624	81.9149	84.0426
100	109.22	41.4894	92.5532	80.4964	74.1135	76.5957	98.227	83.3333	74.4681	82.9787
100	113.475	42.5532	97.1631	98.9362	80.8511	84.0426	101.773	96.4539	91.4894	85.8156
One-way analysis of variance							t test of PFEE
P value	< 0.0001						Parameter			Parameter			Parameter			Parameter
P value summary	***						Table Analyzed	Fig 2B PFEE		Table Analyzed	Fig 2B PFEE		Table Analyzed	Fig 2B PFEE		Table Analyzed	Fig 2B PFEE
Are means signif. different? (P < 0.05)	Yes						Column D	100-W		Column E	200-W		Column F	400-W		Column G	600-W
Number of groups	11						vs	vs		vs	vs		vs	vs		vs	vs
F	65.1						Column H	100-C		Column I	200-C		Column J	400-C		Column K	600-C
R squared	0.9221
							Paired t test			Paired t test			Paired t test			Paired t test
Bartlett's test for equal variances							P value	0.2058		P value	0.0568		P value	0.0185		P value	0.0018
Bartlett's statistic (corrected)							P value summary	ns		P value summary	ns		P value summary	*		P value summary	**
P value							Are means signif. different? (P < 0.05)	No		Are means signif. different? (P < 0.05)	No		Are means signif. different? (P < 0.05)	Yes		Are means signif. different? (P < 0.05)	Yes
P value summary	ns						One- or two-tailed P value?	Two-tailed		One- or two-tailed P value?	Two-tailed		One- or two-tailed P value?	Two-tailed		One- or two-tailed P value?	Two-tailed
Do the variances differ signif. (P < 0.05)	No						t, df	t=1.454 df=5		t, df	t=2.467 df=5		t, df	t=3.436 df=5		t, df	t=6.048 df=5
							Number of pairs	6		Number of pairs	6		Number of pairs	6		Number of pairs	6
ANOVA Table	SS	df	MS
Treatment (between columns)	16590	10	1659				How big is the difference?			How big is the difference?			How big is the difference?			How big is the difference?
Residual (within columns)	1401	55	25.48				Mean of differences	-2.423		Mean of differences	-3.96		Mean of differences	-6.619		Mean of differences	-6.324
Total	17990	65					95% confidence interval	-6.709 to 1.862		95% confidence interval	-8.087 to 0.1675		95% confidence interval	-11.57 to -1.667		95% confidence interval	-9.012 to -3.636
							R squared	0.2971		R squared	0.5489		R squared	0.7025		R squared	0.8797
Dunnett's Multiple Comparison Test	Mean Diff.	q	Significant? P < 0.05?	Summary	95% CI of diff
Control vs DMSO	-5.556	1.906	No	ns	-13.74 to 2.633		How effective was the pairing?			How effective was the pairing?			How effective was the pairing?			How effective was the pairing?
Control vs Cisplatin	56.91	19.53	Yes	***	48.73 to 65.10		Correlation coefficient (r)	0.5447		Correlation coefficient (r)	0.8946		Correlation coefficient (r)	0.6251		Correlation coefficient (r)	0.7652
Control vs 100-W	7.329	2.515	No	ns	-0.8600 to 15.52		P Value (one tailed)	0.1319		P Value (one tailed)	0.008		P Value (one tailed)	0.0922		P Value (one tailed)	0.0381
Control vs 200-W	17.14	5.881	Yes	***	8.951 to 25.33		P value summary	ns		P value summary	**		P value summary	ns		P value summary	*
Control vs 400-W	26.06	8.943	Yes	***	17.88 to 34.25		Was the pairing significantly effective?	No		Was the pairing significantly effective?	Yes		Was the pairing significantly effective?	No		Was the pairing significantly effective?	Yes
Control vs 600-W	23.05	7.909	Yes	***	14.86 to 31.24											Are variances significantly different?	No
Control vs 100-C	4.905	1.683	No	ns	-3.283 to 13.09
Control vs 200-C	13.18	4.522	Yes	***	4.991 to 21.37
Control vs 400-C	19.44	6.672	Yes	***	11.26 to 27.63
Control vs 600-C	16.73	5.739	Yes	***	8.537 to 24.91
Figure 2B Pe
Control	DMSO	Cisplatin	100-W	200-W	400-W	600-W	100-C	200-C	400-C	600-C
100	96.0993	43.9716	81.2057	84.7518	64.8936	61.3475	100.709	91.4894	85.1064	81.2057
100	100.709	42.1986	85.461	80.8511	63.1206	58.8653	90.0709	90.7801	78.7234	74.8227
100	99.6454	44.3262	90.4255	72.3404	61.7021	59.2199	92.5532	90.4255	77.305	73.4043
100	114.184	43.9716	89.7163	83.3333	60.2837	60.9929	95.3901	87.9433	79.4326	72.695
100	109.22	41.4894	89.3617	79.7872	60.9929	59.9291	93.2624	96.4539	87.234	76.9504
100	113.475	42.5532	93.9716	81.9149	66.6667	65.6028	101.418	107.801	89.0071	84.3972
One-way analysis of variance							t test of Pe
P value	< 0.0001						Parameter			Parameter			Parameter			Parameter
P value summary	***						Table Analyzed	Fig 2B Pe		Table Analyzed	Fig 2B Pe		Table Analyzed	Fig 2B Pe		Table Analyzed	Fig 2B Pe
Are means signif. different? (P < 0.05)	Yes						Column D	100-W		Column E	200-W		Column F	400-W		Column G	600-W
Number of groups	11						vs	vs		vs	vs		vs	vs		vs	vs
F	55.87						Column H	100-C		Column I	200-C		Column J	400-C		Column K	600-C
R squared	0.9104
							Paired t test			Paired t test			Paired t test			Paired t test
Bartlett's test for equal variances							P value	0.9069		P value	0.0596		P value	0.4764		P value	0.0009
Bartlett's statistic (corrected)							P value summary	ns		P value summary	ns		P value summary	ns		P value summary	***
P value							Are means signif. different? (P < 0.05)	No		Are means signif. different? (P < 0.05)	No		Are means signif. different? (P < 0.05)	No		Are means signif. different? (P < 0.05)	Yes
P value summary	ns						One- or two-tailed P value?	Two-tailed		One- or two-tailed P value?	Two-tailed		One- or two-tailed P value?	Two-tailed		One- or two-tailed P value?	Two-tailed
Do the variances differ signif. (P < 0.05)	No						t, df	t=0.1230 df=5		t, df	t=2.427 df=5		t, df	t=0.7694 df=5		t, df	t=7.049 df=5
							Number of pairs	6		Number of pairs	6		Number of pairs	6		Number of pairs	6
ANOVA Table	SS	df	MS
Treatment (between columns)	23970	10	2397				How big is the difference?			How big is the difference?			How big is the difference?			How big is the difference?
Residual (within columns)	2360	55	42.9				Mean of differences	1.155		Mean of differences	-2.789		Mean of differences	-2.048		Mean of differences	-19.39
Total	26330	65					95% confidence interval	-22.99 to 25.30		95% confidence interval	-5.742 to 0.1651		95% confidence interval	-8.891 to 4.795		95% confidence interval	-26.46 to -12.32
							R squared	0.003015		R squared	0.5409		R squared	0.1059		R squared	0.9086
Dunnett's Multiple Comparison Test	Mean Diff.	q	Significant? P < 0.05?	Summary	95% CI of diff
Control vs DMSO	3.769	0.9967	No	ns	-6.857 to 14.39		How effective was the pairing?			How effective was the pairing?			How effective was the pairing?			How effective was the pairing?
Control vs Cisplatin	71.61	18.94	Yes	***	60.99 to 82.24		Correlation coefficient (r)	-0.8648		Correlation coefficient (r)	0.6649		Correlation coefficient (r)	0.1655		Correlation coefficient (r)	0.01157
Control vs 100-W	26.19	6.925	Yes	***	15.56 to 36.81		P Value (one tailed)	0.0131		P Value (one tailed)	0.0748		P Value (one tailed)	0.377		P Value (one tailed)	0.4913
Control vs 200-W	28.95	7.656	Yes	***	18.33 to 39.58		P value summary	*		P value summary	ns		P value summary	ns		P value summary	ns
Control vs 400-W	39.91	10.55	Yes	***	29.29 to 50.54		Was the pairing significantly effective?	Yes		Was the pairing significantly effective?	No		Was the pairing significantly effective?	No		Was the pairing significantly effective?	No
Control vs 600-W	52.27	13.82	Yes	***	41.64 to 62.89
Control vs 100-C	27.34	7.23	Yes	***	16.72 to 37.97
Control vs 200-C	26.17	6.919	Yes	***	15.54 to 36.79
Control vs 400-C	37.86	10.01	Yes	***	27.24 to 48.49
Control vs 600-C	32.88	8.693	Yes	***	22.25 to 43.50
Figure 2B Ea
Control	DMSO	Cisplatin	100-W	200-W	400-W	600-W	100-C	200-C	400-C	600-C
100	96.0993	43.9716	91.844	75.5319	71.2766	68.4397	87.9433	98.9362	80.8511	48.9362
100	100.709	42.1986	76.9504	69.5036	68.4397	73.4043	75.8865	86.1702	67.7305	50.7092
100	99.6454	44.3262	84.0426	67.0213	63.8298	70.5674	84.0426	102.837	92.9078	41.844
100	114.184	43.9716	84.0426	80.8511	66.3121	72.695	90.0709	79.078	84.3972	50
100	109.22	41.4894	86.5248	76.9504	74.1135	70.5674	93.617	85.8156	98.5816	55.3192
100	113.475	42.5532	92.1986	77.305	73.7589	67.7305	93.617	87.9433	95.7447	62.4113
One-way analysis of variance							t test of Ea
P value	< 0.0001						Parameter			Parameter			Parameter			Parameter
P value summary	***						Table Analyzed	Fig 2B Ea		Table Analyzed	Fig 2B Ea		Table Analyzed	Fig 2B Ea		Table Analyzed	Fig 2B Ea
Are means signif. different? (P < 0.05)	Yes						Column D	100-W		Column E	200-W		Column F	400-W		Column G	600-W
Number of groups	11						vs	vs		vs	vs		vs	vs		vs	vs
F	54.08						Column H	100-C		Column I	200-C		Column J	400-C		Column K	600-C
R squared	0.9077
							Paired t test			Paired t test			Paired t test			Paired t test
Bartlett's test for equal variances							P value	0.3985		P value	0.0321		P value	0.0122		P value	0.0022
Bartlett's statistic (corrected)							P value summary	ns		P value summary	*		P value summary	*		P value summary	**
P value							Are means signif. different? (P < 0.05)	No		Are means signif. different? (P < 0.05)	Yes		Are means signif. different? (P < 0.05)	Yes		Are means signif. different? (P < 0.05)	Yes
P value summary	ns						One- or two-tailed P value?	Two-tailed		One- or two-tailed P value?	Two-tailed		One- or two-tailed P value?	Two-tailed		One- or two-tailed P value?	Two-tailed
Do the variances differ signif. (P < 0.05)	No						t, df	t=0.9227 df=5		t, df	t=2.944 df=5		t, df	t=3.831 df=5		t, df	t=5.797 df=5
							Number of pairs	6		Number of pairs	6		Number of pairs	6		Number of pairs	6
ANOVA Table	SS	df	MS
Treatment (between columns)	22030	10	2203				How big is the difference?			How big is the difference?			How big is the difference?			How big is the difference?
Residual (within columns)	2241	55	40.74				Mean of differences	-1.596		Mean of differences	-15.6		Mean of differences	-17.08		Mean of differences	19.03
Total	24270	65					95% confidence interval	-6.042 to 2.850		95% confidence interval	-29.23 to -1.978		95% confidence interval	-28.54 to -5.617		95% confidence interval	10.59 to 27.47
							R squared	0.1455		R squared	0.6342		R squared	0.7459		R squared	0.8705
Dunnett's Multiple Comparison Test	Mean Diff.	q	Significant? P < 0.05?	Summary	95% CI of diff
Control vs DMSO	-5.556	1.508	No	ns	-15.91 to 4.799		How effective was the pairing?			How effective was the pairing?			How effective was the pairing?			How effective was the pairing?
Control vs Cisplatin	56.91	15.44	Yes	***	46.56 to 67.27		Correlation coefficient (r)	0.7817		Correlation coefficient (r)	-0.6556		Correlation coefficient (r)	0.3156		Correlation coefficient (r)	-0.4013
Control vs 100-W	14.07	3.817	Yes	**	3.712 to 24.42		P Value (one tailed)	0.0331		P Value (one tailed)	0.0787		P Value (one tailed)	0.2712		P Value (one tailed)	0.2152
Control vs 200-W	25.47	6.912	Yes	***	15.12 to 35.83		P value summary	*		P value summary	ns		P value summary	ns		P value summary	ns
Control vs 400-W	30.38	8.244	Yes	***	20.02 to 40.73		Was the pairing significantly effective?	Yes		Was the pairing significantly effective?	No		Was the pairing significantly effective?	No		Was the pairing significantly effective?	No
Control vs 600-W	29.43	7.987	Yes	***	19.08 to 39.79
Control vs 100-C	12.47	3.384	Yes	*	2.116 to 22.82
Control vs 200-C	9.87	2.678	No	ns	-0.4844 to 20.22
Control vs 400-C	13.3	3.609	Yes	**	2.943 to 23.65
Control vs 600-C	48.46	13.15	Yes	***	38.11 to 58.82
Figure 2B Ba
Control	DMSO	Cisplatin	100-W	200-W	400-W	600-W	100-C	200-C	400-C	600-C
100	96.0993	43.9716	92.9078	94.3262	77.6596	87.5887	104.61	90.0709	87.9433	80.4964
100	100.709	42.1986	78.7234	78.3688	77.305	72.3404	87.9433	92.5532	80.1419	68.7943
100	99.6454	44.3262	98.5816	100	86.1702	79.078	103.192	90.0709	86.8794	75.5319
100	114.184	43.9716	104.61	102.837	87.9433	75.8865	97.8723	90.0709	90.4255	79.4326
100	109.22	41.4894	81.9149	86.5248	91.1347	75.5319	93.617	87.5887	83.6879	82.6241
100	113.475	42.5532	99.2908	95.7447	98.5816	79.4326	96.4539	91.844	93.9716	85.1064
One-way analysis of variance							t test of Ba
P value	< 0.0001						Parameter			Parameter			Parameter			Parameter
P value summary	***						Table Analyzed	Fig 2B Ba		Table Analyzed	Fig 2B Ba		Table Analyzed	Fig 2B Ba		Table Analyzed	Fig 2B Ba
Are means signif. different? (P < 0.05)	Yes						Column D	100-W		Column E	200-W		Column F	400-W		Column G	600-W
Number of groups	11						vs	vs		vs	vs		vs	vs		vs	vs
F	41.36						Column H	100-C		Column I	200-C		Column J	400-C		Column K	600-C
R squared	0.8826
							Paired t test			Paired t test			Paired t test			Paired t test
Bartlett's test for equal variances							P value	0.2085		P value	0.5346		P value	0.7916		P value	0.8873
Bartlett's statistic (corrected)							P value summary	ns		P value summary	ns		P value summary	ns		P value summary	ns
P value							Are means signif. different? (P < 0.05)	No		Are means signif. different? (P < 0.05)	No		Are means signif. different? (P < 0.05)	No		Are means signif. different? (P < 0.05)	No
P value summary	ns						One- or two-tailed P value?	Two-tailed		One- or two-tailed P value?	Two-tailed		One- or two-tailed P value?	Two-tailed		One- or two-tailed P value?	Two-tailed
Do the variances differ signif. (P < 0.05)	No						t, df	t=1.443 df=5		t, df	t=0.6665 df=5		t, df	t=0.2788 df=5		t, df	t=0.1491 df=5
							Number of pairs	6		Number of pairs	6		Number of pairs	6		Number of pairs	6
ANOVA Table	SS	df	MS
Treatment (between columns)	16620	10	1662				How big is the difference?			How big is the difference?			How big is the difference?			How big is the difference?
Residual (within columns)	2210	55	40.18				Mean of differences	-4.61		Mean of differences	2.6		Mean of differences	-0.7092		Mean of differences	-0.3546
Total	18830	65					95% confidence interval	-12.82 to 3.602		95% confidence interval	-7.430 to 12.63		95% confidence interval	-7.250 to 5.831		95% confidence interval	-6.470 to 5.761
							R squared	0.2941		R squared	0.08161		R squared	0.01531		R squared	0.004425
Dunnett's Multiple Comparison Test	Mean Diff.	q	Significant? P < 0.05?	Summary	95% CI of diff
Control vs DMSO	-5.556	1.518	No	ns	-15.84 to 4.728		How effective was the pairing?			How effective was the pairing?			How effective was the pairing?			How effective was the pairing?
Control vs Cisplatin	56.91	15.55	Yes	***	46.63 to 67.20		Correlation coefficient (r)	0.6537		Correlation coefficient (r)	-0.1955		Correlation coefficient (r)	0.6466		Correlation coefficient (r)	0.4467
Control vs 100-W	7.329	2.002	No	ns	-2.955 to 17.61		P Value (one tailed)	0.0796		P Value (one tailed)	0.3553		P Value (one tailed)	0.0826		P Value (one tailed)	0.1873
Control vs 200-W	7.033	1.922	No	ns	-3.250 to 17.32		P value summary	ns		P value summary	ns		P value summary	ns		P value summary	ns
Control vs 400-W	13.53	3.698	Yes	**	3.251 to 23.82		Was the pairing significantly effective?	No		Was the pairing significantly effective?	No		Was the pairing significantly effective?	No		Was the pairing significantly effective?	No
Control vs 600-W	21.69	5.927	Yes	***	11.41 to 31.97
Control vs 100-C	2.719	0.7429	No	ns	-7.564 to 13.00
Control vs 200-C	9.634	2.632	No	ns	-0.6496 to 19.92
Control vs 400-C	12.83	3.504	Yes	**	2.542 to 23.11
Control vs 600-C	21.34	5.83	Yes	***	11.05 to 31.62

## Sheet: Figure 2C
Figure 2C PFEE
Control	DMSO	Cisplatin	100-W	200-W	400-W	600-W	100-C	200-C	400-C	600-C
100	93.6803	34.2007	94.052	89.2193	84.0149	92.1933	88.4758	92.9368	82.5279	86.9888
100	89.5911	36.4312	85.5019	89.5911	88.8476	85.8736	92.5651	85.8736	80.2974	83.2714
100	90.7063	36.4312	93.3085	91.8216	82.5279	89.9628	87.3606	77.6952	76.5799	91.0781
100	100	35.6877	94.4238	92.9368	93.3085	91.0781	92.1933	83.6431	82.8996	90.3346
100	100	35.6877	91.4498	85.8736	100.372	94.4238	97.026	84.7584	80.2974	91.8216
100	105.204	41.2639	100.372	102.231	95.9108	96.2825	107.807	85.5019	89.5911	95.9108
One-way analysis of variance							t test of PFEE
P value	< 0.0001						Parameter			Parameter			Parameter			Parameter
P value summary	***						Table Analyzed	Fig 2C PFEE		Table Analyzed	Fig 2C PFEE		Table Analyzed	Fig 2C PFEE		Table Analyzed	Fig 2C PFEE
Are means signif. different? (P < 0.05)	Yes						Column D	100-W		Column E	200-W		Column F	400-W		Column G	600-W
Number of groups	11						vs	vs		vs	vs		vs	vs		vs	vs
F	71.05						Column H	100-C		Column I	200-C		Column J	400-C		Column K	600-C
R squared	0.9282
							Paired t test			Paired t test			Paired t test			Paired t test
Bartlett's test for equal variances							P value	0.7009		P value	0.0857		P value	0.0187		P value	0.113
Bartlett's statistic (corrected)							P value summary	ns		P value summary	ns		P value summary	ns		P value summary	ns
P value							Are means signif. different? (P < 0.05)	No		Are means signif. different? (P < 0.05)	No		Are means signif. different? (P < 0.05)	No		Are means signif. different? (P < 0.05)	No
P value summary	ns						One- or two-tailed P value?	Two-tailed		One- or two-tailed P value?	Two-tailed		One- or two-tailed P value?	Two-tailed		One- or two-tailed P value?	Two-tailed
Do the variances differ signif. (P < 0.05)	No						t, df	t=0.4069 df=5		t, df	t=2.136 df=5		t, df	t=3.429 df=5		t, df	t=1.919 df=5
							Number of pairs	6		Number of pairs	6		Number of pairs	6		Number of pairs	6
ANOVA Table	SS	df	MS
Treatment (between columns)	17900	10	1790				How big is the difference?			How big is the difference?			How big is the difference?			How big is the difference?
Residual (within columns)	1386	55	25.2				Mean of differences	-1.053		Mean of differences	6.877		Mean of differences	8.798		Mean of differences	1.735
Total	19290	65					95% confidence interval	-7.709 to 5.602		95% confidence interval	-1.399 to 15.15		95% confidence interval	2.201 to 15.40		95% confidence interval	-0.5889 to 4.059
							R squared	0.03205		R squared	0.4772		R squared	0.7016		R squared	0.4242
Dunnett's Multiple Comparison Test	Mean Diff.	q	Significant? P < 0.05?	Summary	95% CI of diff
Control vs DMSO	3.47	1.197	No	ns	-4.674 to 11.61		How effective was the pairing?			How effective was the pairing?			How effective was the pairing?			How effective was the pairing?
Control vs Cisplatin	63.38	21.87	Yes	***	55.24 to 71.53		Correlation coefficient (r)	0.5397		Correlation coefficient (r)	-0.1281		Correlation coefficient (r)	0.4597		Correlation coefficient (r)	0.8598
Control vs 100-W	6.815	2.352	No	ns	-1.328 to 14.96		P Value (one tailed)	0.1345		P Value (one tailed)	0.4045		P Value (one tailed)	0.1795		P Value (one tailed)	0.0141
Control vs 200-W	8.055	2.779	No	ns	-0.08889 to 16.20		P value summary	ns		P value summary	ns		P value summary	ns		P value summary	*
Control vs 400-W	9.17	3.164	Yes	*	1.026 to 17.31		Was the pairing significantly effective?	No		Was the pairing significantly effective?	No		Was the pairing significantly effective?	No		Was the pairing significantly effective?	Yes
Control vs 600-W	8.364	2.886	Yes	*	0.2209 to 16.51											Are variances significantly different?	No
Control vs 100-C	5.762	1.988	No	ns	-2.381 to 13.91
Control vs 200-C	14.93	5.152	Yes	***	6.788 to 23.08
Control vs 400-C	17.97	6.2	Yes	***	9.824 to 26.11
Control vs 600-C	10.1	3.485	Yes	**	1.956 to 18.24
Figure 2C Pe
Control	DMSO	Cisplatin	100-W	200-W	400-W	600-W	100-C	200-C	400-C	600-C
100	93.6803	34.2007	88.1041	81.7844	78.0669	66.5427	88.4758	91.0781	90.7063	84.3866
100	89.5911	36.4312	83.2714	79.5539	65.0558	56.5056	96.6543	89.9628	84.0149	77.3234
100	90.7063	36.4312	77.3234	72.8625	56.8773	55.3903	88.8476	83.6431	79.5539	77.6952
100	100	35.6877	79.9257	79.1822	60.5948	58.7361	87.7323	82.1561	81.0409	73.9777
100	100	35.6877	84.0149	81.4126	65.0558	57.2491	86.2454	87.7323	81.0409	78.8104
100	105.204	41.2639	85.1301	84.7584	73.606	68.7732	99.6282	89.9628	89.5911	83.2714
One-way analysis of variance							t test of Pe
P value	< 0.0001						Parameter			Parameter			Parameter			Parameter
P value summary	***						Table Analyzed	Fig 2C Pe		Table Analyzed	Fig 2C Pe		Table Analyzed	Fig 2C Pe		Table Analyzed	Fig 2C Pe
Are means signif. different? (P < 0.05)	Yes						Column D	100-W		Column E	200-W		Column F	400-W		Column G	600-W
Number of groups	11						vs	vs		vs	vs		vs	vs		vs	vs
F	86.82						Column H	100-C		Column I	200-C		Column J	400-C		Column K	600-C
R squared	0.9404
							Paired t test			Paired t test			Paired t test			Paired t test
Bartlett's test for equal variances							P value	0.0184		P value	0.0021		P value	< 0.0001		P value	< 0.0001
Bartlett's statistic (corrected)							P value summary	*		P value summary	**		P value summary	***		P value summary	***
P value							Are means signif. different? (P < 0.05)	Yes		Are means signif. different? (P < 0.05)	Yes		Are means signif. different? (P < 0.05)	Yes		Are means signif. different? (P < 0.05)	Yes
P value summary	ns						One- or two-tailed P value?	Two-tailed		One- or two-tailed P value?	Two-tailed		One- or two-tailed P value?	Two-tailed		One- or two-tailed P value?	Two-tailed
Do the variances differ signif. (P < 0.05)	No						t, df	t=3.442 df=5		t, df	t=5.831 df=5		t, df	t=12.05 df=5		t, df	t=13.69 df=5
							Number of pairs	6		Number of pairs	6		Number of pairs	6		Number of pairs	6
ANOVA Table	SS	df	MS
Treatment (between columns)	19840	10	1984				How big is the difference?			How big is the difference?			How big is the difference?			How big is the difference?
Residual (within columns)	1257	55	22.85				Mean of differences	-8.302		Mean of differences	-7.497		Mean of differences	-17.78		Mean of differences	-18.71
Total	21090	65					95% confidence interval	-14.50 to -2.100		95% confidence interval	-10.80 to -4.191		95% confidence interval	-21.58 to -13.99		95% confidence interval	-22.22 to -15.20
							R squared	0.7032		R squared	0.8718		R squared	0.9667		R squared	0.974
Dunnett's Multiple Comparison Test	Mean Diff.	q	Significant? P < 0.05?	Summary	95% CI of diff
Control vs DMSO	3.47	1.257	No	ns	-4.284 to 11.22		How effective was the pairing?			How effective was the pairing?			How effective was the pairing?			How effective was the pairing?
Control vs Cisplatin	63.38	22.97	Yes	***	55.63 to 71.14		Correlation coefficient (r)	0.2336		Correlation coefficient (r)	0.6668		Correlation coefficient (r)	0.9623		Correlation coefficient (r)	0.8169
Control vs 100-W	17.04	6.174	Yes	***	9.284 to 24.79		P Value (one tailed)	0.328		P Value (one tailed)	0.074		P Value (one tailed)	0.0011		P Value (one tailed)	0.0236
Control vs 200-W	20.07	7.274	Yes	***	12.32 to 27.83		P value summary	ns		P value summary	ns		P value summary	**		P value summary	*
Control vs 400-W	33.46	12.12	Yes	***	25.70 to 41.21		Was the pairing significantly effective?	No		Was the pairing significantly effective?	No		Was the pairing significantly effective?	Yes		Was the pairing significantly effective?	Yes
Control vs 600-W	39.47	14.3	Yes	***	31.71 to 47.22
Control vs 100-C	8.736	3.166	Yes	*	0.9821 to 16.49
Control vs 200-C	12.58	4.558	Yes	***	4.823 to 20.33
Control vs 400-C	15.68	5.68	Yes	***	7.921 to 23.43
Control vs 600-C	20.76	7.521	Yes	***	13.00 to 28.51
Figure 2C Ea
Control	DMSO	Cisplatin	100-W	200-W	400-W	600-W	100-C	200-C	400-C	600-C
100	93.6803	34.2007	85.5019	90.3346	85.5019	79.5539	86.2454	91.4498	92.5651	46.4684
100	89.5911	36.4312	76.5799	72.8625	79.119	84.3866	71.7472	76.2082	76.5799	45.3532
100	90.7063	36.4312	70.632	76.5799	76.5799	85.5019	70.632	82.8996	86.9888	57.6208
100	100	35.6877	77.6952	82.8996	81.7844	70.632	75.0929	84.7584	96.6543	58.3643
100	100	35.6877	78.4387	79.9257	74.3494	70.2602	76.2082	85.1301	81.4126	49.4424
100	105.204	41.2639	88.8476	86.9888	89.5911	96.2825	100.372	97.3978	97.026	56.8773
One-way analysis of variance							t test of Ea
P value	< 0.0001						Parameter			Parameter			Parameter			Parameter
P value summary	***						Table Analyzed	Fig 2C Ea		Table Analyzed	Fig 2C Ea		Table Analyzed	Fig 2C Ea		Table Analyzed	Fig 2C Ea
Are means signif. different? (P < 0.05)	Yes						Column D	100-W		Column E	200-W		Column F	400-W		Column G	600-W
Number of groups	11						vs	vs		vs	vs		vs	vs		vs	vs
F	41.13						Column H	100-C		Column I	200-C		Column J	400-C		Column K	600-C
R squared	0.8821
							Paired t test			Paired t test			Paired t test			Paired t test
Bartlett's test for equal variances							P value	0.8615		P value	0.0197		P value	0.0251		P value	0.0012
Bartlett's statistic (corrected)							P value summary	ns		P value summary	*		P value summary	**		P value summary	**
P value							Are means signif. different? (P < 0.05)	No		Are means signif. different? (P < 0.05)	Yes		Are means signif. different? (P < 0.05)	Yes		Are means signif. different? (P < 0.05)	Yes
P value summary	ns						One- or two-tailed P value?	Two-tailed		One- or two-tailed P value?	Two-tailed		One- or two-tailed P value?	Two-tailed		One- or two-tailed P value?	Two-tailed
Do the variances differ signif. (P < 0.05)	No						t, df	t=0.1836 df=5		t, df	t=3.380 df=5		t, df	t=3.159 df=5		t, df	t=6.576 df=5
							Number of pairs	6		Number of pairs	6		Number of pairs	6		Number of pairs	6
ANOVA Table	SS	df	MS
Treatment (between columns)	20480	10	2048				How big is the difference?			How big is the difference?			How big is the difference?			How big is the difference?
Residual (within columns)	2739	55	49.8				Mean of differences	-0.4337		Mean of differences	-4.709		Mean of differences	-7.384		Mean of differences	28.75
Total	23220	65					95% confidence interval	-6.506 to 5.638		95% confidence interval	-8.291 to -1.127		95% confidence interval	-13.39 to -1.375		95% confidence interval	17.51 to 39.99
							R squared	0.006699		R squared	0.6956		R squared	0.6662		R squared	0.8963
Dunnett's Multiple Comparison Test	Mean Diff.	q	Significant? P < 0.05?	Summary	95% CI of diff
Control vs DMSO	3.47	0.8516	No	ns	-7.978 to 14.92		How effective was the pairing?			How effective was the pairing?			How effective was the pairing?			How effective was the pairing?
Control vs Cisplatin	63.38	15.56	Yes	***	51.94 to 74.83		Correlation coefficient (r)	0.9322		Correlation coefficient (r)	0.8842		Correlation coefficient (r)	0.7314		Correlation coefficient (r)	0.1584
Control vs 100-W	20.38	5.003	Yes	***	8.936 to 31.83		P Value (one tailed)	0.0034		P Value (one tailed)	0.0097		P Value (one tailed)	0.0493		P Value (one tailed)	0.3822
Control vs 200-W	18.4	4.517	Yes	***	6.954 to 29.85		P value summary	**		P value summary	**		P value summary	*		P value summary	ns
Control vs 400-W	18.85	4.626	Yes	***	7.398 to 30.29		Was the pairing significantly effective?	Yes		Was the pairing significantly effective?	Yes		Was the pairing significantly effective?	Yes		Was the pairing significantly effective?	No
Control vs 600-W	18.9	4.638	Yes	***	7.449 to 30.34
Control vs 100-C	19.95	4.897	Yes	***	8.503 to 31.40
Control vs 200-C	13.69	3.361	Yes	*	2.245 to 25.14
Control vs 400-C	11.46	2.813	Yes	*	0.01441 to 22.91
Control vs 600-C	47.65	11.69	Yes	***	36.20 to 59.09
Figure 2C Ba
Control	DMSO	Cisplatin	100-W	200-W	400-W	600-W	100-C	200-C	400-C	600-C
100	93.6803	34.2007	78.8104	82.1561	89.9628	82.5279	93.6803	100.743	102.602	101.115
100	89.5911	36.4312	86.6171	91.4498	83.6431	84.3866	97.026	102.602	106.32	81.7844
100	90.7063	36.4312	111.896	94.052	88.8476	88.8476	98.8848	115.242	114.87	112.639
100	100	35.6877	111.524	99.6282	87.7323	89.9628	115.985	100.743	113.755	92.9368
100	100	35.6877	107.807	97.3978	87.3606	81.7844	101.859	109.665	110.781	93.3085
100	105.204	41.2639	107.807	101.115	99.6282	90.7063	108.55	105.576	107.807	99.2565
One-way analysis of variance							t test of Ba
P value	< 0.0001						Parameter			Parameter			Parameter			Parameter
P value summary	***						Table Analyzed	Fig 2C Ba		Table Analyzed	Fig 2C Ba		Table Analyzed	Fig 2C Ba		Table Analyzed	Fig 2C Ba
Are means signif. different? (P < 0.05)	Yes						Column D	100-W		Column E	200-W		Column F	400-W		Column G	600-W
Number of groups	11						vs	vs		vs	vs		vs	vs		vs	vs
F	45.18						Column H	100-C		Column I	200-C		Column J	400-C		Column K	600-C
R squared	0.8915
							Paired t test			Paired t test			Paired t test			Paired t test
Bartlett's test for equal variances							P value	0.6676		P value	0.0154		P value	0.0014		P value	0.0465
Bartlett's statistic (corrected)							P value summary	ns		P value summary	*		P value summary	**		P value summary	*
P value							Are means signif. different? (P < 0.05)	No		Are means signif. different? (P < 0.05)	Yes		Are means signif. different? (P < 0.05)	Yes		Are means signif. different? (P < 0.05)	Yes
P value summary	ns						One- or two-tailed P value?	Two-tailed		One- or two-tailed P value?	Two-tailed		One- or two-tailed P value?	Two-tailed		One- or two-tailed P value?	Two-tailed
Do the variances differ signif. (P < 0.05)	No						t, df	t=0.4559 df=5		t, df	t=3.611 df=5		t, df	t=6.431 df=5		t, df	t=2.631 df=5
							Number of pairs	6		Number of pairs	6		Number of pairs	6		Number of pairs	6
ANOVA Table	SS	df	MS
Treatment (between columns)	23370	10	2337				How big is the difference?			How big is the difference?			How big is the difference?			How big is the difference?
Residual (within columns)	2845	55	51.72				Mean of differences	-1.921		Mean of differences	-11.46		Mean of differences	-19.83		Mean of differences	-10.47
Total	26210	65					95% confidence interval	-12.75 to 8.911		95% confidence interval	-19.62 to -3.302		95% confidence interval	-27.75 to -11.90		95% confidence interval	-20.70 to -0.2381
							R squared	0.03991		R squared	0.7229		R squared	0.8921		R squared	0.5806
Dunnett's Multiple Comparison Test	Mean Diff.	q	Significant? P < 0.05?	Summary	95% CI of diff
Control vs DMSO	3.47	0.8356	No	ns	-8.197 to 15.14		How effective was the pairing?			How effective was the pairing?			How effective was the pairing?			How effective was the pairing?
Control vs Cisplatin	63.38	15.26	Yes	***	51.72 to 75.05		Correlation coefficient (r)	0.7032		Correlation coefficient (r)	0.2593		Correlation coefficient (r)	-0.1228		Correlation coefficient (r)	0.3223
Control vs 100-W	-0.7435	0.1791	No	ns	-12.41 to 10.92		P Value (one tailed)	0.0595		P Value (one tailed)	0.3099		P Value (one tailed)	0.4083		P Value (one tailed)	0.2667
Control vs 200-W	5.7	1.373	No	ns	-5.967 to 17.37		P value summary	ns		P value summary	ns		P value summary	ns		P value summary	ns
Control vs 400-W	10.47	2.522	No	ns	-1.196 to 22.14		Was the pairing significantly effective?	No		Was the pairing significantly effective?	No		Was the pairing significantly effective?	No		Was the pairing significantly effective?	No
Control vs 600-W	13.63	3.283	Yes	*	1.964 to 25.30
Control vs 100-C	-2.664	0.6416	No	ns	-14.33 to 9.003
Control vs 200-C	-5.762	1.388	No	ns	-17.43 to 5.905
Control vs 400-C	-9.356	2.253	No	ns	-21.02 to 2.311
Control vs 600-C	3.16	0.761	No	ns	-8.507 to 14.83

## Sheet: Figure 2D
Figure 2D PFEE
Control	DMSO	Cisplatin	100-W	200-W	400-W	600-W	100-C	200-C	400-C	600-C
100	92.0327	7.2523	42.6966	36.8744	35.7508	7.04801	62.9213	51.4811	44.5352	36.1594
100	101.226	6.74157	41.573	38.8151	38.8151	7.35444	58.0184	52.2983	44.1267	36.4658
100	93.2584	6.74157	50.7661	39.3258	45.5567	7.2523	54.7497	54.954	43.0031	32.2778
100	108.989	6.74157	40.5516	37.3851	32.6864	7.45659	55.3626	56.0776	43.4116	30.8478
100	97.3442	7.2523	36.7722	42.7988	33.7079	6.84372	53.2788	54.8519	44.1267	40.6537
100	97.3442	8.06946	40.858	42.7988	42.3902	11.5424	57.3034	56.1491	42.6966	30.95
One-way analysis of variance							t test of PFEE
P value	< 0.0001						Parameter			Parameter			Parameter			Parameter
P value summary	***						Table Analyzed	Fig 2D PFEE		Table Analyzed	Fig 2D PFEE		Table Analyzed	Fig 2D PFEE		Table Analyzed	Fig 2D PFEE
Are means signif. different? (P < 0.05)	Yes						Column D	100-W		Column E	200-W		Column F	400-W		Column G	600-W
Number of groups	11						vs	vs		vs	vs		vs	vs		vs	vs
F	471.9						Column H	100-C		Column I	200-C		Column J	400-C		Column K	600-C
R squared	0.9885
							Paired t test			Paired t test			Paired t test			Paired t test
Bartlett's test for equal variances							P value	0.0013		P value	< 0.0001		P value	0.0597		P value	< 0.0001
Bartlett's statistic (corrected)							P value summary	**		P value summary	***		P value summary	ns		P value summary	***
P value							Are means signif. different? (P < 0.05)	Yes		Are means signif. different? (P < 0.05)	Yes		Are means signif. different? (P < 0.05)	No		Are means signif. different? (P < 0.05)	Yes
P value summary	ns						One- or two-tailed P value?	Two-tailed		One- or two-tailed P value?	Two-tailed		One- or two-tailed P value?	Two-tailed		One- or two-tailed P value?	Two-tailed
Do the variances differ signif. (P < 0.05)	No						t, df	t=6.489 df=5		t, df	t=15.40 df=5		t, df	t=2.426 df=5		t, df	t=12.84 df=5
							Number of pairs	6		Number of pairs	6		Number of pairs	6		Number of pairs	6
ANOVA Table	SS	df	MS
Treatment (between columns)	54210	10	5421				How big is the difference?			How big is the difference?			How big is the difference?			How big is the difference?
Residual (within columns)	631.8	55	11.49				Mean of differences	-14.74		Mean of differences	-14.64		Mean of differences	-5.499		Mean of differences	-26.64
Total	54840	65					95% confidence interval	-20.57 to -8.897		95% confidence interval	-17.08 to -12.19		95% confidence interval	-11.33 to 0.3292		95% confidence interval	-31.98 to -21.31
							R squared	0.8939		R squared	0.9794		R squared	0.5406		R squared	0.9706
Dunnett's Multiple Comparison Test	Mean Diff.	q	Significant? P < 0.05?	Summary	95% CI of diff
Control vs DMSO	1.634	0.8352	No	ns	-3.864 to 7.132		How effective was the pairing?			How effective was the pairing?			How effective was the pairing?			How effective was the pairing?
Control vs Cisplatin	92.87	47.46	Yes	***	87.37 to 98.36		Correlation coefficient (r)	0.06985		Correlation coefficient (r)	0.5048		Correlation coefficient (r)	-0.6238		Correlation coefficient (r)	-0.543
Control vs 100-W	57.8	29.54	Yes	***	52.30 to 63.30		P Value (one tailed)	0.4477		P Value (one tailed)	0.1536		P Value (one tailed)	0.0928		P Value (one tailed)	0.1328
Control vs 200-W	60.33	30.83	Yes	***	54.84 to 65.83		P value summary	ns		P value summary	ns		P value summary	ns		P value summary	ns
Control vs 400-W	61.85	31.61	Yes	***	56.35 to 67.35		Was the pairing significantly effective?	No		Was the pairing significantly effective?	No		Was the pairing significantly effective?	No		Was the pairing significantly effective?	No
Control vs 600-W	92.08	47.06	Yes	***	86.59 to 97.58											Are variances significantly different?	No
Control vs 100-C	43.06	22.01	Yes	***	37.56 to 48.56
Control vs 200-C	45.7	23.35	Yes	***	40.20 to 51.20
Control vs 400-C	56.35	28.8	Yes	***	50.85 to 61.85
Control vs 600-C	65.44	33.44	Yes	***	59.94 to 70.94
Figure 2D Pe
Control	DMSO	Cisplatin	100-W	200-W	400-W	600-W	100-C	200-C	400-C	600-C
100	92.0327	7.2523	46.8846	40.4494	9.2952	7.2523	44.2288	42.6966	35.3422	38.9173
100	101.226	6.74157	45.1481	38.4065	8.06946	7.2523	45.6588	38.4065	32.38	35.5465
100	93.2584	6.74157	46.6803	39.6323	8.06946	7.86517	44.9438	44.1645	34.0143	36.6701
100	108.989	6.74157	44.331	38.4065	10.7252	7.45659	46.5781	38.6108	31.7671	37.8958
100	97.3442	7.2523	42.4923	42.5945	12.666	8.68233	52.2983	43.3095	34.8315	37.5894
100	97.3442	8.06946	45.1481	40.5516	11.7467	8.27375	50.5618	43.6159	37.5894	38.6108
One-way analysis of variance							t test of Pe
P value	< 0.0001						Parameter			Parameter			Parameter			Parameter
P value summary	***						Table Analyzed	Fig 2D Pe		Table Analyzed	Fig 2D Pe		Table Analyzed	Fig 2D Pe		Table Analyzed	Fig 2D Pe
Are means signif. different? (P < 0.05)	Yes						Column D	100-W		Column E	200-W		Column F	400-W		Column G	600-W
Number of groups	11						vs	vs		vs	vs		vs	vs		vs	vs
F	937.3						Column H	100-C		Column I	200-C		Column J	400-C		Column K	600-C
R squared	0.9942
							Paired t test			Paired t test			Paired t test			Paired t test
Bartlett's test for equal variances							P value	0.2904		P value	0.0587		P value	< 0.0001		P value	< 0.0001
Bartlett's statistic (corrected)							P value summary	ns		P value summary	ns		P value summary	***		P value summary	***
P value							Are means signif. different? (P < 0.05)	No		Are means signif. different? (P < 0.05)	No		Are means signif. different? (P < 0.05)	Yes		Are means signif. different? (P < 0.05)	Yes
P value summary	ns						One- or two-tailed P value?	Two-tailed		One- or two-tailed P value?	Two-tailed		One- or two-tailed P value?	Two-tailed		One- or two-tailed P value?	Two-tailed
Do the variances differ signif. (P < 0.05)	No						t, df	t=1.182 df=5		t, df	t=2.439 df=5		t, df	t=27.50 df=5		t, df	t=56.85 df=5
							Number of pairs	6		Number of pairs	6		Number of pairs	6		Number of pairs	6
ANOVA Table	SS	df	MS
Treatment (between columns)	60370	10	6037				How big is the difference?			How big is the difference?			How big is the difference?			How big is the difference?
Residual (within columns)	354.2	55	6.44				Mean of differences	-2.264		Mean of differences	-1.794		Mean of differences	-24.23		Mean of differences	-29.74
Total	60720	65					95% confidence interval	-7.189 to 2.661		95% confidence interval	-3.685 to 0.09700		95% confidence interval	-26.49 to -21.96		95% confidence interval	-31.09 to -28.40
							R squared	0.2184		R squared	0.5433		R squared	0.9934		R squared	0.9985
Dunnett's Multiple Comparison Test	Mean Diff.	q	Significant? P < 0.05?	Summary	95% CI of diff
Control vs DMSO	1.634	1.115	No	ns	-2.483 to 5.751		How effective was the pairing?			How effective was the pairing?			How effective was the pairing?			How effective was the pairing?
Control vs Cisplatin	92.87	63.38	Yes	***	88.75 to 96.98		Correlation coefficient (r)	-0.8149		Correlation coefficient (r)	0.7298		Correlation coefficient (r)	0.4335		Correlation coefficient (r)	0.1922
Control vs 100-W	54.89	37.46	Yes	***	50.77 to 59.00		P Value (one tailed)	0.0241		P Value (one tailed)	0.0498		P Value (one tailed)	0.1953		P Value (one tailed)	0.3577
Control vs 200-W	59.99	40.95	Yes	***	55.88 to 64.11		P value summary	*		P value summary	*		P value summary	ns		P value summary	ns
Control vs 400-W	89.9	61.36	Yes	***	85.79 to 94.02		Was the pairing significantly effective?	Yes		Was the pairing significantly effective?	Yes		Was the pairing significantly effective?	No		Was the pairing significantly effective?	No
Control vs 600-W	92.2	62.93	Yes	***	88.09 to 96.32
Control vs 100-C	52.62	35.91	Yes	***	48.50 to 56.74
Control vs 200-C	58.2	39.72	Yes	***	54.08 to 62.32
Control vs 400-C	65.68	44.83	Yes	***	61.56 to 69.80
Control vs 600-C	62.46	42.63	Yes	***	58.34 to 66.58
Figure 2D Ea
Control	DMSO	Cisplatin	100-W	200-W	400-W	600-W	100-C	200-C	400-C	600-C
100	92.0327	7.2523	62.2063	38.2022	34.8315	8.06946	49.0296	46.2717	46.6803	6.94586
100	101.226	6.74157	52.9111	40.0409	36.0572	7.55873	53.8304	52.4004	48.3146	6.53728
100	93.2584	6.74157	52.809	37.8958	36.5679	7.66088	56.9969	42.0838	40.3473	6.63943
100	108.989	6.74157	49.0296	34.2186	31.665	7.76302	53.3197	46.7824	36.6701	6.63943
100	97.3442	7.2523	54.954	34.4229	34.8315	7.86517	52.4004	47.8039	39.428	6.63943
100	97.3442	8.06946	86.1083	42.9009	39.8366	9.39734	42.1859	44.5352	44.0245	7.66088
One-way analysis of variance							t test of Ea
P value	< 0.0001						Parameter			Parameter			Parameter			Parameter
P value summary	***						Table Analyzed	Fig 2D Ea		Table Analyzed	Fig 2D Ea		Table Analyzed	Fig 2D Ea		Table Analyzed	Fig 2D Ea
Are means signif. different? (P < 0.05)	Yes						Column D	100-W		Column E	200-W		Column F	400-W		Column G	600-W
Number of groups	11						vs	vs		vs	vs		vs	vs		vs	vs
F	229.7						Column H	100-C		Column I	200-C		Column J	400-C		Column K	600-C
R squared	0.9766
							Paired t test			Paired t test			Paired t test			Paired t test
Bartlett's test for equal variances							P value	0.3197		P value	0.0075		P value	0.0079		P value	0.0001
Bartlett's statistic (corrected)							P value summary	ns		P value summary	**		P value summary	**		P value summary	***
P value							Are means signif. different? (P < 0.05)	No		Are means signif. different? (P < 0.05)	Yes		Are means signif. different? (P < 0.05)	Yes		Are means signif. different? (P < 0.05)	Yes
P value summary	ns						One- or two-tailed P value?	Two-tailed		One- or two-tailed P value?	Two-tailed		One- or two-tailed P value?	Two-tailed		One- or two-tailed P value?	Two-tailed
Do the variances differ signif. (P < 0.05)	No						t, df	t=1.105 df=5		t, df	t=4.333 df=5		t, df	t=4.276 df=5		t, df	t=10.98 df=5
							Number of pairs	6		Number of pairs	6		Number of pairs	6		Number of pairs	6
ANOVA Table	SS	df	MS
Treatment (between columns)	63170	10	6317				How big is the difference?			How big is the difference?			How big is the difference?			How big is the difference?
Residual (within columns)	1512	55	27.5				Mean of differences	8.376		Mean of differences	-8.699		Mean of differences	-6.946		Mean of differences	1.209
Total	64680	65					95% confidence interval	-11.12 to 27.87		95% confidence interval	-13.86 to -3.538		95% confidence interval	-11.12 to -2.769		95% confidence interval	0.9257 to 1.492
							R squared	0.1961		R squared	0.7897		R squared	0.7852		R squared	0.9602
Dunnett's Multiple Comparison Test	Mean Diff.	q	Significant? P < 0.05?	Summary	95% CI of diff
Control vs DMSO	1.634	0.5398	No	ns	-6.873 to 10.14		How effective was the pairing?			How effective was the pairing?			How effective was the pairing?			How effective was the pairing?
Control vs Cisplatin	92.87	30.67	Yes	***	84.36 to 101.4		Correlation coefficient (r)	-0.9375		Correlation coefficient (r)	-0.04967		Correlation coefficient (r)	0.4829		Correlation coefficient (r)	0.9896
Control vs 100-W	40.33	13.32	Yes	***	31.82 to 48.84		P Value (one tailed)	0.0029		P Value (one tailed)	0.4628		P Value (one tailed)	0.166		P Value (one tailed)	< 0.0001
Control vs 200-W	62.05	20.5	Yes	***	53.55 to 70.56		P value summary	**		P value summary	ns		P value summary	ns		P value summary	***
Control vs 400-W	64.37	21.26	Yes	***	55.86 to 72.88		Was the pairing significantly effective?	Yes		Was the pairing significantly effective?	No		Was the pairing significantly effective?	No		Was the pairing significantly effective?	Yes
Control vs 600-W	91.95	30.37	Yes	***	83.44 to 100.5
Control vs 100-C	48.71	16.09	Yes	***	40.20 to 57.21
Control vs 200-C	53.35	17.62	Yes	***	44.85 to 61.86
Control vs 400-C	57.42	18.97	Yes	***	48.92 to 65.93
Control vs 600-C	93.16	30.77	Yes	***	84.65 to 101.7
Figure 2D Ba
Control	DMSO	Cisplatin	100-W	200-W	400-W	600-W	100-C	200-C	400-C	600-C
100	92.0327	7.2523	63.6364	51.4811	54.7497	53.1154	59.7548	58.5291	53.6262	44.8417
100	101.226	6.74157	55.9755	55.3626	54.8519	56.0776	61.4913	50.0511	49.8468	46.2717
100	93.2584	6.74157	56.5884	52.9111	51.9918	51.1747	61.4913	55.0562	49.0296	44.5352
100	108.989	6.74157	55.3626	56.0776	53.7283	53.3197	58.2227	47.5996	48.8253	45.8631
100	97.3442	7.2523	59.857	68.4372	53.524	54.5455	58.2227	52.2983	54.4433	50.7661
100	97.3442	8.06946	62.3085	60.9806	58.0184	52.9111	63.5342	61.1849	50.9704	49.5403
One-way analysis of variance							t test of Ba
P value	< 0.0001						Parameter			Parameter			Parameter			Parameter
P value summary	***						Table Analyzed	Fig 2D Ba		Table Analyzed	Fig 2D Ba		Table Analyzed	Fig 2D Ba		Table Analyzed	Fig 2D Ba
Are means signif. different? (P < 0.05)	Yes						Column D	100-W		Column E	200-W		Column F	400-W		Column G	600-W
Number of groups	11						vs	vs		vs	vs		vs	vs		vs	vs
F	293.2						Column H	100-C		Column I	200-C		Column J	400-C		Column K	600-C
R squared	0.9816
							Paired t test			Paired t test			Paired t test			Paired t test
Bartlett's test for equal variances							P value	0.3667		P value	0.359		P value	0.0367		P value	0.0015
Bartlett's statistic (corrected)							P value summary	ns		P value summary	ns		P value summary	*		P value summary	**
P value							Are means signif. different? (P < 0.05)	No		Are means signif. different? (P < 0.05)	No		Are means signif. different? (P < 0.05)	Yes		Are means signif. different? (P < 0.05)	Yes
P value summary	ns						One- or two-tailed P value?	Two-tailed		One- or two-tailed P value?	Two-tailed		One- or two-tailed P value?	Two-tailed		One- or two-tailed P value?	Two-tailed
Do the variances differ signif. (P < 0.05)	No						t, df	t=0.9920 df=5		t, df	t=1.010 df=5		t, df	t=2.829 df=5		t, df	t=6.328 df=5
							Number of pairs	6		Number of pairs	6		Number of pairs	6		Number of pairs	6
ANOVA Table	SS	df	MS
Treatment (between columns)	37210	10	3721				How big is the difference?			How big is the difference?			How big is the difference?			How big is the difference?
Residual (within columns)	698.2	55	12.69				Mean of differences	-1.498		Mean of differences	3.422		Mean of differences	3.354		Mean of differences	6.554
Total	37910	65					95% confidence interval	-5.381 to 2.384		95% confidence interval	-5.292 to 12.14		95% confidence interval	0.3059 to 6.402		95% confidence interval	3.891 to 9.217
							R squared	0.1645		R squared	0.1693		R squared	0.6155		R squared	0.889
Dunnett's Multiple Comparison Test	Mean Diff.	q	Significant? P < 0.05?	Summary	95% CI of diff
Control vs DMSO	1.634	0.7945	No	ns	-4.146 to 7.414		How effective was the pairing?			How effective was the pairing?			How effective was the pairing?			How effective was the pairing?
Control vs Cisplatin	92.87	45.15	Yes	***	87.09 to 98.65		Correlation coefficient (r)	0.2041		Correlation coefficient (r)	-0.0509		Correlation coefficient (r)	0.1417		Correlation coefficient (r)	0.3444
Control vs 100-W	41.05	19.95	Yes	***	35.27 to 46.83		P Value (one tailed)	0.349		P Value (one tailed)	0.4619		P Value (one tailed)	0.3945		P Value (one tailed)	0.2519
Control vs 200-W	42.46	20.64	Yes	***	36.68 to 48.24		P value summary	ns		P value summary	ns		P value summary	ns		P value summary	ns
Control vs 400-W	45.52	22.13	Yes	***	39.74 to 51.30		Was the pairing significantly effective?	No		Was the pairing significantly effective?	No		Was the pairing significantly effective?	No		Was the pairing significantly effective?	No
Control vs 600-W	46.48	22.59	Yes	***	40.70 to 52.26
Control vs 100-C	39.55	19.23	Yes	***	33.77 to 45.33
Control vs 200-C	45.88	22.3	Yes	***	40.10 to 51.66
Control vs 400-C	48.88	23.76	Yes	***	43.10 to 54.66
Control vs 600-C	53.03	25.78	Yes	***	47.25 to 58.81
