# Supplementary material for: Chemical composition, antioxidant and antitumor activities of sub-fractions of wild and cultivated Pleurotus ferulae ethanol extracts
Source: PeerJ. 2018 Dec 20;6:e6097. doi: 10.7717/peerj.6097 (PMC6304266; doi:10.7717/peerj.6097)
Supplement: Supplemental Information 1 [file peerj-06-6097-s001.zip › raw data 20180727/Figure 3.xls]

## Sheet: Figure 3A
Figure 3A Apoptosis
Control	DMSO	Cisplatin	PFEE-W	Pe-W	Ea-W	PFEE-C	Pe-C	Ea-C
8.31	3.28	64.8	66.8	71.8	78.4	62.2	62.8	65.1
5.4	3.288	62.8	60.3	68.1	75.2	61	61.4	64.4
4.031	4.179	61.4	60.7	70	73.3	61.9	61.7	63.4
One-way analysis of variance							t test of Apoptosis
P value	< 0.0001						Parameter			Parameter			Parameter
P value summary	***						Table Analyzed	Fig 3A apoptosis		Table Analyzed	Fig 3A apoptosis		Table Analyzed	Fig 3A apoptosis
Are means signif. different? (P < 0.05)	Yes						Column D	PFEE-W		Column E	Pe-W		Column F	Ea-W
Number of groups	9						vs	vs		vs	vs		vs	vs
F	606.9						Column G	PFEE-C		Column H	Pe-C		Column I	Ea-C
R squared	0.9963
							Paired t test			Paired t test			Paired t test
ANOVA Table	SS	df	MS				P value	0.6756		P value	0.0072		P value	0.008
Treatment (between columns)	17780	8	2223				P value summary	ns		P value summary	**		P value summary	**
Residual (within columns)	65.92	18	3.662				Are means signif. different? (P < 0.05)	No		Are means signif. different? (P < 0.05)	Yes		Are means signif. different? (P < 0.05)	Yes
Total	17850	26					One- or two-tailed P value?	Two-tailed		One- or two-tailed P value?	Two-tailed		One- or two-tailed P value?	Two-tailed
							t, df	t=0.4850 df=2		t, df	t=11.75 df=2		t, df	t=11.14 df=2
Dunnett's Multiple Comparison Test	Mean Diff.	q	Significant? P < 0.05?	Summary	95% CI of diff		Number of pairs	3		Number of pairs	3		Number of pairs	3
Control vs DMSO	2.331	1.492	No	ns	-2.255 to 6.918
Control vs Cisplatin	-57.09	36.53	Yes	***	-61.67 to -52.50		How big is the difference?			How big is the difference?			How big is the difference?
Control vs PFEE-W	-56.69	36.28	Yes	***	-61.27 to -52.10		Mean of differences	0.9		Mean of differences	8		Mean of differences	11.33
Control vs Pe-W	-64.05	40.99	Yes	***	-68.64 to -59.47		95% confidence interval	-7.085 to 8.885		95% confidence interval	5.071 to 10.93		95% confidence interval	6.957 to 15.71
Control vs Ea-W	-69.72	44.62	Yes	***	-74.31 to -65.13		R squared	0.1052		R squared	0.9857		R squared	0.9841
Control vs PFEE-C	-55.79	35.7	Yes	***	-60.37 to -51.20
Control vs Pe-C	-56.05	35.87	Yes	***	-60.64 to -51.47		How effective was the pairing?			How effective was the pairing?			How effective was the pairing?
Control vs Ea-C	-58.39	37.37	Yes	***	-62.97 to -53.80		Correlation coefficient (r)	0.7319		Correlation coefficient (r)	0.9446		Correlation coefficient (r)	0.9695
							P Value (one tailed)	0.2386		P Value (one tailed)	0.1064		P Value (one tailed)	0.0788
							P value summary	ns		P value summary	ns		P value summary	ns
							Was the pairing significantly effective?	No		Was the pairing significantly effective?	No		Was the pairing significantly effective?	No
Figure 3A Necrosis
Control	DMSO	Cisplatin	PFEE-W	Pe-W	Ea-W	PFEE-C	Pe-C	Ea-C
2.67	1.91	1.33	4.13	8.46	17.3	2.57	2.76	7.18
0.857	0.628	1.81	5.49	11.9	19.1	2.99	3.29	5.72
0.604	0.6	2.74	5.01	11.5	22	3.6	4.14	6.11
One-way analysis of variance							t test of Necrosis
P value	< 0.0001						Parameter			Parameter			Parameter
P value summary	***						Table Analyzed	Fig 3A necrosis		Table Analyzed	Fig 3A necrosis		Table Analyzed	Fig 3A necrosis
Are means signif. different? (P < 0.05)	Yes						Column D	PFEE-W		Column E	Pe-W		Column F	Ea-W
Number of groups	9						vs	vs		vs	vs		vs	vs
F	71.37						Column G	PFEE-C		Column H	Pe-C		Column I	Ea-C
R squared	0.9694
							Paired t test			Paired t test			Paired t test
ANOVA Table	SS	df	MS				P value	0.0333		P value	0.0133		P value	0.0158
Treatment (between columns)	844.1	8	105.5				P value summary	*		P value summary	*		P value summary	*
Residual (within columns)	26.61	18	1.478				Are means signif. different? (P < 0.05)	Yes		Are means signif. different? (P < 0.05)	Yes		Are means signif. different? (P < 0.05)	Yes
Total	870.8	26					One- or two-tailed P value?	Two-tailed		One- or two-tailed P value?	Two-tailed		One- or two-tailed P value?	Two-tailed
							t, df	t=5.346 df=2		t, df	t=8.570 df=2		t, df	t=7.861 df=2
Dunnett's Multiple Comparison Test	Mean Diff.	q	Significant? P < 0.05?	Summary	95% CI of diff		Number of pairs	3		Number of pairs	3		Number of pairs	3
Control vs DMSO	0.331	0.3334	No	ns	-2.583 to 3.245
Control vs Cisplatin	-0.583	0.5872	No	ns	-3.497 to 2.331		How big is the difference?			How big is the difference?			How big is the difference?
Control vs PFEE-W	-3.5	3.525	Yes	*	-6.414 to -0.5857		Mean of differences	1.823		Mean of differences	7.223		Mean of differences	13.13
Control vs Pe-W	-9.243	9.31	Yes	***	-12.16 to -6.329		95% confidence interval	0.3556 to 3.291		95% confidence interval	3.597 to 10.85		95% confidence interval	5.943 to 20.32
Control vs Ea-W	-18.09	18.22	Yes	***	-21.00 to -15.18		R squared	0.9346		R squared	0.9735		R squared	0.9686
Control vs PFEE-C	-1.676	1.688	No	ns	-4.590 to 1.238
Control vs Pe-C	-2.02	2.034	No	ns	-4.934 to 0.8943		How effective was the pairing?			How effective was the pairing?			How effective was the pairing?
Control vs Ea-C	-4.96	4.996	Yes	***	-7.874 to -2.046		Correlation coefficient (r)	0.5528		Correlation coefficient (r)	0.7226		Correlation coefficient (r)	-0.6068
							P Value (one tailed)	0.3136		P Value (one tailed)	0.2429		P Value (one tailed)	0.2925
							P value summary	ns		P value summary	ns		P value summary	ns
							Was the pairing significantly effective?	No		Was the pairing significantly effective?	No		Was the pairing significantly effective?	No
