# Supplementary material for: Chemical composition, antioxidant and antitumor activities of sub-fractions of wild and cultivated Pleurotus ferulae ethanol extracts
Source: PeerJ. 2018 Dec 20;6:e6097. doi: 10.7717/peerj.6097 (PMC6304266; doi:10.7717/peerj.6097)
Supplement: Supplemental Information 1 [file peerj-06-6097-s001.zip › raw data 20180727/Figure 4.xls]

## Sheet: Figure 4A
Figure 4A-2 h				One-way analysis of variance							t test of 2 h
Control	Ea-W	Ea-C		P value	0.0637						Parameter			Parameter
17.1	85.5	64.1		P value summary	ns						Table Analyzed	Fig4A 2 h		Table Analyzed	Fig4A 2 h
36.9	82	91		Are means signif. different? (P < 0.05)	No						Column A	Control		Column A	Control
34.5	49.4	43.9		Number of groups	3						vs	vs		vs	vs
				F	4.514						Column B	Ea-W		Column C	Ea-C
				R squared	0.6007
											Paired t test			Paired t test
				ANOVA Table	SS	df	MS				P value	0.0307		P value	0.07
				Treatment (between columns)	3224	2	1612				P value summary	*		P value summary	ns
				Residual (within columns)	2143	6	357.2				Are means signif. different? (P < 0.05)	Yes		Are means signif. different? (P < 0.05)	No
				Total	5367	8					One- or two-tailed P value?	Two-tailed		One- or two-tailed P value?	Two-tailed
											t, df	t=3.273 df=4		t, df	t=2.455 df=4
				Dunnett's Multiple Comparison Test	Mean Diff.	q	Significant? P < 0.05?	Summary	95% CI of diff
				Control vs Ea-W	-42.8	2.774	No	ns	-86.97 to 1.375
				Control vs Ea-C	-36.83	2.387	No	ns	-81.01 to 7.342
Figure 4A-8 h				One-way analysis of variance							t test of 8 h
Control	Ea-W	Ea-C		P value	0.2314						Table Analyzed	Fig4A 8 h		Table Analyzed	Fig4A 8 h
243	181	197		P value summary	ns						Column A	Control		Column A	Control
224	243	163		Are means signif. different? (P < 0.05)	No						vs	vs		vs	vs
197	172	171		Number of groups	3						Column B	Ea-W		Column C	Ea-C
				F	1.886
				R squared	0.3861						Paired t test			Paired t test
											P value	0.4351		P value	0.0885
				ANOVA Table	SS	df	MS				P value summary	ns		P value summary	ns
				Treatment (between columns)	2949	2	1474				Are means signif. different? (P < 0.05)	No		Are means signif. different? (P < 0.05)	No
				Residual (within columns)	4689	6	781.6				One- or two-tailed P value?	Two-tailed		One- or two-tailed P value?	Two-tailed
				Total	7638	8					t, df	t=0.9682 df=2		t, df	t=4.373 df=2
				Dunnett's Multiple Comparison Test	Mean Diff.	q	Significant? P < 0.05?	Summary	95% CI of diff
				Control vs Ea-W	22.67	0.993	No	ns	-42.68 to 88.01
				Control vs Ea-C	44.33	1.942	No	ns	-21.01 to 109.7
Figure 4A-12 h				One-way analysis of variance
Control	Ea-W	Ea-C		P value	0.0002
144	83.7	40.7		P value summary	***
141	104	59.6		Are means signif. different? (P < 0.05)	Yes
148	72.9	61.4		Number of groups	3
				F	47.95
				R squared	0.9411
				ANOVA Table	SS	df	MS
				Treatment (between columns)	12570	2	6284
				Residual (within columns)	786.3	6	131
				Total	13350	8
				Dunnett's Multiple Comparison Test	Mean Diff.	q	Significant? P < 0.05?	Summary	95% CI of diff
				Control vs Ea-W	57.47	6.148	Yes	**	30.71 to 84.23
				Control vs Ea-C	90.43	9.675	Yes	***	63.67 to 117.2
Figure 4A-24 h				One-way analysis of variance							t test of 24 h
90	132	115		P value	0.6343						Table Analyzed	Fig4A 24 h		Table Analyzed	Fig4A 24 h
86.4	61.3	116		P value summary	ns						Column A	Control		Column A	Control
215	83.9	111		Are means signif. different? (P < 0.05)	No						vs	vs		vs	vs
				Number of groups	3						Column B	Ea-W		Column C	Ea-C
				F	0.4915
				R squared	0.1408						Paired t test			Paired t test
											P value	0.5288		P value	0.743
				ANOVA Table	SS	df	MS				P value summary	ns		P value summary	ns
				Treatment (between columns)	2187	2	1093				Are means signif. different? (P < 0.05)	No		Are means signif. different? (P < 0.05)	No
				Residual (within columns)	13350	6	2224				One- or two-tailed P value?	Two-tailed		One- or two-tailed P value?	Two-tailed
				Total	15530	8					t, df	t=0.7555 df=2		t, df	t=0.3761 df=2
											Number of pairs	3		Number of pairs	3
				Dunnett's Multiple Comparison Test	Mean Diff.	q	Significant? P < 0.05?	Summary	95% CI of diff
				Control vs Ea-W	38.07	0.9885	No	ns	-72.18 to 148.3
				Control vs Ea-C	16.47	0.4276	No	ns	-93.78 to 126.7
Figure 4A-48 h				One-way analysis of variance
11	49.2	57.9		P value	< 0.0001
12.8	38	55		P value summary	***
10.8	47.4	62		Are means signif. different? (P < 0.05)	Yes
				Number of groups	3
				F	104.9
				R squared	0.9722
				ANOVA Table	SS	df	MS
				Treatment (between columns)	3479	2	1739
				Residual (within columns)	99.51	6	16.59
				Total	3578	8
				Dunnett's Multiple Comparison Test	Mean Diff.	q	Significant? P < 0.05?	Summary	95% CI of diff
				Control vs Ea-W	-33.33	10.02	Yes	***	-42.85 to -23.81
				Control vs Ea-C	-46.77	14.06	Yes	***	-56.29 to -37.25

## Sheet: Figure 4B
Figure 4B Apoptosis
Control	NAC	Cisplatin	Cisplatin+NAC	Ea-W	Ea-W+NAC	Ea-C	Ea-C+NAC
8.527	8.49	61.4	46.12	76.7	21.37	50.2	25.93
8.883	5.646	64.7	47.81	74	27.02	47.5	26.46
6.492	6.777	65.9	33.61	75.4	38.64	41.6	30.11
One-way analysis of variance							t test of Apoptosis
P value	< 0.0001						Parameter			Parameter			Parameter
P value summary	***						Table Analyzed	Fig4B apoptosis		Table Analyzed	Fig4B apoptosis		Table Analyzed	Fig4B apoptosis
Are means signif. different? (P < 0.05)	Yes						Column C	Cisplatin		Column E	Ea-W		Column G	Ea-C
Number of groups	8						vs	vs		vs	vs		vs	vs
F	68.58						Column D	Cisplatin+NAC		Column F	Ea-W+NAC		Column H	Ea-C+NAC
R squared	0.9677
							Paired t test			Paired t test			Paired t test
ANOVA Table	SS	df	MS				P value	0.0291		P value	0.0066		P value	0.0193
Treatment (between columns)	12560	7	1795				P value summary	*		P value summary	**		P value summary	*
Residual (within columns)	418.7	16	26.17				Are means signif. different? (P < 0.05)	Yes		Are means signif. different? (P < 0.05)	Yes		Are means signif. different? (P < 0.05)	Yes
Total	12980	23					One- or two-tailed P value?	One-tailed		One- or two-tailed P value?	One-tailed		One- or two-tailed P value?	One-tailed
							t, df	t=3.963 df=2		t, df	t=8.633 df=2		t, df	t=4.935 df=2
Dunnett's Multiple Comparison Test	Mean Diff.	q	Significant? P < 0.05?	Summary	95% CI of diff		Number of pairs	3		Number of pairs	3		Number of pairs	3
Control vs NAC	0.9963	0.2385	No	ns	-11.22 to 13.21
Control vs Cisplatin	-56.03	13.42	Yes	***	-68.25 to -43.82		How big is the difference?			How big is the difference?			How big is the difference?
Control vs Cisplatin+NAC	-34.55	8.271	Yes	***	-46.76 to -22.33		Mean of differences	21.49		Mean of differences	46.36		Mean of differences	18.93
Control vs Ea-W	-67.4	16.14	Yes	***	-79.61 to -55.19		95% confidence interval	-1.843 to 44.82		95% confidence interval	23.25 to 69.46		95% confidence interval	2.424 to 35.44
Control vs Ea-W+NAC	-21.04	5.038	Yes	***	-33.26 to -8.830		R squared	0.887		R squared	0.9739		R squared	0.9241
Control vs Ea-C	-36.65	8.775	Yes	***	-48.87 to -24.44
Control vs Ea-C+NAC	-19.53	4.676	Yes	**	-31.75 to -7.320		How effective was the pairing?			How effective was the pairing?			How effective was the pairing?
							Correlation coefficient (r)	-0.6248		Correlation coefficient (r)	-0.3005		Correlation coefficient (r)	-0.981
							P Value (one tailed)	0.2852		P Value (one tailed)	0.4028		P Value (one tailed)	0.0622
							P value summary	ns		P value summary	ns		P value summary	ns
							Was the pairing significantly effective?	No		Was the pairing significantly effective?	No		Was the pairing significantly effective?	No
Figure 4B Necrosis
Control	NAC	Cisplatin	Cisplatin+NAC	Ea-W	Ea-W+NAC	Ea-C	Ea-C+NAC
0.907	0.929	3.21	6.58	13.8	8.53	16	10.9
1.3	1.31	1.36	5.12	18	8.09	9.32	10.3
1.64	1.49	3.62	7.01	15.2	13	7.61	12.3
One-way analysis of variance							t test of Necrosis
P value	< 0.0001						Parameter			Parameter			Parameter
P value summary	***						Table Analyzed	Fig4B necrosis		Table Analyzed	Fig4B necrosis		Table Analyzed	Fig4B necrosis
Are means signif. different? (P < 0.05)	Yes						Column C	Cisplatin		Column E	Ea-W		Column G	Ea-C
Number of groups	8						vs	vs		vs	vs		vs	vs
F	19.41						Column D	Cisplatin+NAC		Column F	Ea-W+NAC		Column H	Ea-C+NAC
R squared	0.8947
							Paired t test			Paired t test			Paired t test
ANOVA Table	SS	df	MS				P value	0.0007		P value	0.0613		P value	0.4765
Treatment (between columns)	599.8	7	85.69				P value summary	***		P value summary	ns		P value summary	ns
Residual (within columns)	70.62	16	4.414				Are means signif. different? (P < 0.05)	Yes		Are means signif. different? (P < 0.05)	No		Are means signif. different? (P < 0.05)	No
Total	670.4	23					One- or two-tailed P value?	One-tailed		One- or two-tailed P value?	One-tailed		One- or two-tailed P value?	One-tailed
							t, df	t=27.66 df=2		t, df	t=2.585 df=2		t, df	t=0.06658 df=2
Dunnett's Multiple Comparison Test	Mean Diff.	q	Significant? P < 0.05?	Summary	95% CI of diff		Number of pairs	3		Number of pairs	3		Number of pairs	3
Control vs NAC	0.03933	0.02293	No	ns	-4.976 to 5.055
Control vs Cisplatin	-1.448	0.8439	No	ns	-6.463 to 3.568		How big is the difference?			How big is the difference?			How big is the difference?
Control vs Cisplatin+NAC	-4.954	2.888	No	ns	-9.970 to 0.06133		Mean of differences	-3.507		Mean of differences	5.793		Mean of differences	-0.19
Control vs Ea-W	-14.38	8.385	Yes	***	-19.40 to -9.369		95% confidence interval	-4.052 to -2.961		95% confidence interval	-3.850 to 15.44		95% confidence interval	-12.47 to 12.09
Control vs Ea-W+NAC	-8.591	5.008	Yes	***	-13.61 to -3.575		R squared	0.9974		R squared	0.7697		R squared	0.002212
Control vs Ea-C	-9.694	5.651	Yes	***	-14.71 to -4.679
Control vs Ea-C+NAC	-9.884	5.762	Yes	***	-14.90 to -4.869		How effective was the pairing?			How effective was the pairing?			How effective was the pairing?
							Correlation coefficient (r)	0.9989		Correlation coefficient (r)	-0.2679		Correlation coefficient (r)	-0.4087
							P Value (one tailed)	0.0152		P Value (one tailed)	0.4137		P Value (one tailed)	0.366
							P value summary	*		P value summary	ns		P value summary	ns
							Was the pairing significantly effective?	Yes		Was the pairing significantly effective?	No		Was the pairing significantly effective?	No
